# Supplementary material for: Bis[2-(pyrrolidin-2-yl)-1H-benzimidazole-κ2 N 2,N 3]copper(II) dinitrate dihydrate
Source: Acta Crystallogr Sect E Struct Rep Online. 2009 May 20;65(Pt 6):m661. doi: 10.1107/S160053680901808X (PMC2969581; doi:10.1107/S160053680901808X)
Supplement: Supplementary file 1 [file e-65-0m661-sup1.cif]

##############################################################################
###                                                                        ###
###        Electronic paper (Acta Crystallographica Section E)             ###
###                                                                        ###
##############################################################################
#                                                                            #
# This CIF contains the data in a paper accepted for publication in Acta     #
# Crystallographica Section E. It conforms to the requirements of Notes      #
# for Authors for Section E, and has been peer reviewed under the auspices   #
# of the IUCr Commission on Journals.                                        #
#                                                                            #
# Full details of the Crystallographic Information File format               #
# are given in the paper "The Crystallographic Information File (CIF):       #
# a New Standard Archive File for Crystallography" by S. R. Hall, F. H.      #
# Allen and I. D. Brown [Acta Cryst. (1991), A47, 655-685].                  #
#                                                                            #
# The current version of the core CIF dictionary is obtainable from          #
# ftp://ftp.iucr.org/pub/cif_core.dic. The current version number is 2.4.    #
#                                                                            #
# Software is freely available for graphical display of the structure(s) in  #
# this CIF.  For information consult the CIF home page http://www.iucr.org/  #
# cif/home.html                                                              #
#                                                                            #
# This file may be used for bona fide research purposes within the           #
# scientific community so long as proper attribution is given to the journal # 
# article from which it was obtained.                                        #
#                                                                            #
##############################################################################
                                             
data_I
_audit_creation_method     SHELXL-97
_chemical_name_systematic
;
Bis[2-(pyrrolidin-2-yl)-1<i>H</i>-benzimidazole-
\k^2^<i>N</i>^2^,<i>N</i>^3^]copper(II) dinitrate dihydrate
;
_chemical_name_common     ?
_chemical_formula_moiety     'C22 H26 Cu N8 O6, 2(H2 O)'
_chemical_formula_sum     'C22 H30 Cu N8 O8'
_chemical_formula_iupac     '[Cu (C11 H13 N3)2] (N O3)2, 2H2 O'
_chemical_formula_weight     598.08
_chemical_melting_point     ?
_symmetry_cell_setting     triclinic
_symmetry_space_group_name_H-M     'P -1'
_symmetry_space_group_name_Hall     '-P 1'
loop_
    _symmetry_equiv_pos_as_xyz
    'x, y, z'
    '-x, -y, -z'
_cell_length_a     8.2790(17)
_cell_length_b     8.4446(17)
_cell_length_c     9.759(2)
_cell_angle_alpha     100.37(3)
_cell_angle_beta     107.15(3)
_cell_angle_gamma     91.37(3)
_cell_volume     639.1(2)
_cell_formula_units_Z     1
_cell_measurement_reflns_used     2913
_cell_measurement_theta_min     3.42
_cell_measurement_theta_max     27.47
_cell_measurement_temperature     298(2)
_exptl_crystal_description     'block'
_exptl_crystal_colour     'blue'
_exptl_crystal_size_max     0.35
_exptl_crystal_size_mid     0.30
_exptl_crystal_size_min     0.15
_exptl_crystal_density_diffrn     1.554
_exptl_crystal_density_meas     ?
_exptl_crystal_density_method     'not measured'
_exptl_crystal_F_000     311
_exptl_absorpt_coefficient_mu     0.918
_exptl_absorpt_correction_type     'multi-scan'
_exptl_absorpt_process_details     '(CrystalClear; Rigaku, 2005)'
_exptl_absorpt_correction_T_min     0.732
_exptl_absorpt_correction_T_max     0.871
_exptl_special_details
;
;
_diffrn_ambient_temperature     298(2)
_diffrn_radiation_type     MoK\a
_diffrn_radiation_wavelength     0.71073
_diffrn_radiation_source     'fine-focus sealed tube'
_diffrn_radiation_monochromator     graphite
_diffrn_measurement_device_type     'Rigaku Mercury2'
_diffrn_measurement_method     'CCD profile fitting'
_diffrn_detector_area_resol_mean     13.6612
_diffrn_reflns_number     6713
_diffrn_reflns_av_R_equivalents     0.0270
_diffrn_reflns_av_sigmaI/netI     0.0345
_diffrn_reflns_theta_min     3.42
_diffrn_reflns_theta_max     27.47
_diffrn_reflns_theta_full     27.47
_diffrn_measured_fraction_theta_max     0.997
_diffrn_measured_fraction_theta_full     0.997
_diffrn_reflns_limit_h_min     -10
_diffrn_reflns_limit_h_max     10
_diffrn_reflns_limit_k_min     -10
_diffrn_reflns_limit_k_max     10
_diffrn_reflns_limit_l_min     -12
_diffrn_reflns_limit_l_max     12
_diffrn_standards_number     ?
_diffrn_standards_interval_count     ?
_diffrn_standards_interval_time     ?
_diffrn_standards_decay_%     ?
_refine_special_details
;
Refinement of <i>F</i>^2^ against ALL reflections. The weighted <i>R</i>-factor
<i>wR</i> and goodness of fit <i>S</i> are based on <i>F</i>^2^, conventional
<i>R</i>-factors <i>R</i> are based on <i>F</i>, with <i>F</i> set to zero for
negative <i>F</i>^2^. The threshold expression of <i>F</i>^2^ >
\s(<i>F</i>^2^) is used only for calculating <i>R</i>-factors(gt) <i>etc</i>.
and is not relevant to the choice of reflections for refinement.
<i>R</i>-factors based on <i>F</i>^2^ are statistically about twice as large
as those based on <i>F</i>, and <i>R</i>- factors based on ALL data will be
even larger.
;
_reflns_number_total     2914
_reflns_number_gt     2566
_reflns_threshold_expression     I>2\s(I)
_refine_ls_structure_factor_coef     Fsqd
_refine_ls_matrix_type     full
_refine_ls_R_factor_all     0.0509
_refine_ls_R_factor_gt     0.0425
_refine_ls_wR_factor_gt     0.0966
_refine_ls_wR_factor_ref     0.1008
_refine_ls_goodness_of_fit_ref     1.110
_refine_ls_restrained_S_all     1.109
_refine_ls_number_reflns     2914
_refine_ls_number_parameters     188
_refine_ls_number_restraints     6
_refine_ls_hydrogen_treatment     constr
_refine_ls_weighting_scheme     calc
_refine_ls_weighting_details
          'calc w=1/[\s^2^(Fo^2^)+(0.0352P)^2^+0.444P] where P=(Fo^2^+2Fc^2^)/3'
_atom_sites_solution_hydrogens     geom
_atom_sites_solution_primary     direct
_atom_sites_solution_secondary     difmap
_refine_ls_shift/su_max     0.000
_refine_ls_shift/su_mean     0.000
_refine_diff_density_max     0.325
_refine_diff_density_min     -0.307
_refine_ls_extinction_method     none
_refine_ls_extinction_coef     ?
loop_
    _atom_type_symbol
    _atom_type_description
    _atom_type_scat_dispersion_real
    _atom_type_scat_dispersion_imag
    _atom_type_scat_source
    'C' 'C' 0.0033 0.0016
                         'International Tables Vol C Tables 4.2.6.8 and 6.1.1.4'
    'Cu' 'Cu' 0.3201 1.2651
                         'International Tables Vol C Tables 4.2.6.8 and 6.1.1.4'
    'N' 'N' 0.0061 0.0033
                         'International Tables Vol C Tables 4.2.6.8 and 6.1.1.4'
    'O' 'O' 0.0106 0.0060
                         'International Tables Vol C Tables 4.2.6.8 and 6.1.1.4'
    'H' 'H' 0.0000 0.0000
                         'International Tables Vol C Tables 4.2.6.8 and 6.1.1.4'
_computing_data_collection     'CrystalClear (Rigaku, 2005)'
_computing_cell_refinement     'CrystalClear (Rigaku, 2005)'
_computing_data_reduction     'CrystalClear (Rigaku, 2005)'
_computing_structure_solution     'SHELXS97 (Sheldrick, 2008)'
_computing_structure_refinement     'SHELXL97 (Sheldrick, 2008)'
_computing_molecular_graphics     'SHELXTL (Sheldrick, 2008)'
_computing_publication_material     'SHELXTL (Sheldrick, 2008)'
loop_
    _atom_site_type_symbol
    _atom_site_label
    _atom_site_fract_x
    _atom_site_fract_y
    _atom_site_fract_z
    _atom_site_U_iso_or_equiv
    _atom_site_adp_type
    _atom_site_calc_flag
    _atom_site_refinement_flags
    _atom_site_occupancy
    _atom_site_disorder_assembly
    _atom_site_disorder_group
    Cu Cu1 1.0000 0.5000 0.5000 0.03289(14) Uani d S 1 . .
    O O1 0.8537(3) 0.0645(3) 0.4119(3) 0.0643(6) Uani d . 1 . .
    O O2 0.6487(3) 0.0360(3) 0.2118(3) 0.0745(7) Uani d . 1 . .
    O O3 0.7605(3) 0.2727(3) 0.3222(3) 0.0647(6) Uani d . 1 . .
    N N1 0.9102(2) 0.4814(2) 0.6652(2) 0.0329(4) Uani d . 1 . .
    N N2 0.7676(3) 0.5950(3) 0.8117(2) 0.0406(5) Uani d . 1 . .
    H H2B 0.7115 0.6647 0.8502 0.049 Uiso calc R 1 . .
    N N3 0.8509(3) 0.6877(2) 0.4834(2) 0.0345(4) Uani d . 1 C .
    H H3B 0.9103 0.7701 0.4663 0.041 Uiso calc R 1 . .
    N N4 0.7551(3) 0.1246(3) 0.3161(2) 0.0425(5) Uani d . 1 . .
    C C1 0.8109(3) 0.4496(3) 0.8525(3) 0.0383(6) Uani d . 1 . .
    C C2 0.7753(4) 0.3760(4) 0.9580(3) 0.0507(7) Uani d . 1 . .
    H H2A 0.7151 0.4256 1.0184 0.061 Uiso calc R 1 . .
    C C3 0.8337(4) 0.2263(4) 0.9686(3) 0.0552(8) Uani d . 1 . .
    H H3A 0.8115 0.1721 1.0369 0.066 Uiso calc R 1 . .
    C C4 0.9250(4) 0.1551(4) 0.8794(3) 0.0564(8) Uani d . 1 . .
    H H4A 0.9643 0.0545 0.8909 0.068 Uiso calc R 1 . .
    C C5 0.9603(4) 0.2272(3) 0.7737(3) 0.0467(6) Uani d . 1 . .
    H H5A 1.0208 0.1769 0.7139 0.056 Uiso calc R 1 . .
    C C6 0.9014(3) 0.3778(3) 0.7609(2) 0.0348(5) Uani d . 1 . .
    C C7 0.8291(3) 0.6078(3) 0.7009(3) 0.0338(5) Uani d . 1 . .
    C C8 0.8131(3) 0.7461(3) 0.6234(3) 0.0380(6) Uani d . 1 C .
    H H8A 0.8966 0.8350 0.6830 0.046 Uiso calc R 1 . .
    C C9 0.6378(4) 0.8083(5) 0.5821(4) 0.0658(9) Uani d . 1 . .
    H H9A 0.5789 0.7940 0.6520 0.079 Uiso calc R 1 A 1
    H H9B 0.6446 0.9216 0.5764 0.079 Uiso calc R 1 A 1
    C C11 0.6832(4) 0.6571(4) 0.3660(3) 0.0542(8) Uani d . 1 . .
    H H11A 0.6811 0.7192 0.2911 0.065 Uiso calc R 1 B 1
    H H11B 0.6610 0.5435 0.3209 0.065 Uiso calc R 1 B 1
    O O1W 0.5901(3) 0.7856(3) 0.9583(3) 0.0757(7) Uani d . 1 . .
    H H1WA 0.5045 0.8317 0.8968 0.113 Uiso d R 1 . .
    H H1WB 0.6169 0.8451 1.0596 0.113 Uiso d R 1 . .
    C C10 0.5552(12) 0.709(2) 0.4410(13) 0.066(3) Uani d PU 0.56(3) C 1
    H H10A 0.4736 0.7698 0.3822 0.079 Uiso calc PR 0.56(3) C 1
    H H10B 0.4948 0.6151 0.4524 0.079 Uiso calc PR 0.56(3) C 1
    C C10' 0.5655(18) 0.773(2) 0.4195(16) 0.055(3) Uani d PU 0.44(3) C 2
    H H10C 0.5642 0.8711 0.3809 0.066 Uiso calc PR 0.44(3) C 2
    H H10D 0.4507 0.7226 0.3896 0.066 Uiso calc PR 0.44(3) C 2
loop_
    _atom_site_aniso_label
    _atom_site_aniso_U_11
    _atom_site_aniso_U_22
    _atom_site_aniso_U_33
    _atom_site_aniso_U_12
    _atom_site_aniso_U_13
    _atom_site_aniso_U_23
    Cu1 0.0347(2) 0.0409(3) 0.0285(2) 0.01231(17) 0.01597(17) 0.00874(17)
    O1 0.0575(13) 0.0570(13) 0.0686(14) 0.0016(10) -0.0016(11) 0.0231(11)
    O2 0.0782(16) 0.0615(14) 0.0594(14) 0.0032(12) -0.0028(13) -0.0098(11)
    O3 0.0681(15) 0.0449(12) 0.0709(15) 0.0090(10) 0.0053(12) 0.0119(11)
    N1 0.0356(10) 0.0360(10) 0.0300(10) 0.0063(8) 0.0148(8) 0.0052(8)
    N2 0.0427(12) 0.0473(12) 0.0368(11) 0.0108(10) 0.0227(10) 0.0027(9)
    N3 0.0368(11) 0.0351(10) 0.0355(11) 0.0066(8) 0.0161(9) 0.0077(8)
    N4 0.0372(12) 0.0490(13) 0.0411(12) 0.0057(10) 0.0151(10) 0.0025(10)
    C1 0.0386(13) 0.0454(14) 0.0311(12) -0.0013(11) 0.0142(10) 0.0025(10)
    C2 0.0549(17) 0.0651(19) 0.0374(14) -0.0001(14) 0.0250(13) 0.0056(13)
    C3 0.075(2) 0.0581(18) 0.0381(15) -0.0063(16) 0.0241(14) 0.0133(13)
    C4 0.085(2) 0.0457(16) 0.0441(16) 0.0056(15) 0.0246(16) 0.0150(13)
    C5 0.0660(18) 0.0421(15) 0.0378(14) 0.0090(13) 0.0244(13) 0.0076(11)
    C6 0.0401(13) 0.0387(13) 0.0257(11) 0.0003(10) 0.0127(10) 0.0024(10)
    C7 0.0313(12) 0.0393(13) 0.0306(12) 0.0026(10) 0.0120(10) 0.0016(10)
    C8 0.0420(14) 0.0362(13) 0.0383(13) 0.0094(11) 0.0177(11) 0.0033(10)
    C9 0.064(2) 0.081(2) 0.071(2) 0.0437(18) 0.0356(18) 0.0315(19)
    C11 0.0545(18) 0.0480(16) 0.0471(16) 0.0155(13) -0.0014(14) 0.0035(13)
    O1W 0.0743(16) 0.0971(18) 0.0527(13) 0.0449(14) 0.0207(12) 0.0000(12)
    C10 0.036(3) 0.071(7) 0.086(5) 0.000(4) 0.003(3) 0.032(5)
    C10' 0.041(5) 0.049(7) 0.071(6) 0.018(5) 0.012(4) 0.009(5)
_geom_special_details
;
All e.s.d.'s (except the e.s.d. in the dihedral angle between two l.s. planes)
are estimated using the full covariance matrix. The cell e.s.d.'s are taken
into account individually in the estimation of e.s.d.'s in distances, angles
and torsion angles; correlations between e.s.d.'s in cell parameters are only
used when they are defined by crystal symmetry. An approximate (isotropic)
treatment of cell e.s.d.'s is used for estimating e.s.d.'s involving l.s.
planes.
;
loop_
    _geom_bond_atom_site_label_1
    _geom_bond_atom_site_label_2
    _geom_bond_site_symmetry_2
    _geom_bond_distance
    _geom_bond_publ_flag
    Cu1 N1 2_766 1.9922(19) ?
    Cu1 N1 . 1.9922(19) ?
    Cu1 N3 . 2.032(2) ?
    Cu1 N3 2_766 2.032(2) ?
    O1 N4 . 1.241(3) ?
    O2 N4 . 1.240(3) ?
    O3 N4 . 1.241(3) ?
    N1 C7 . 1.324(3) ?
    N1 C6 . 1.405(3) ?
    N2 C7 . 1.343(3) ?
    N2 C1 . 1.382(3) ?
    N2 H2B . 0.8600 ?
    N3 C8 . 1.491(3) ?
    N3 C11 . 1.499(3) ?
    N3 H3B . 0.9100 ?
    C1 C2 . 1.391(4) ?
    C1 C6 . 1.397(3) ?
    C2 C3 . 1.375(4) ?
    C2 H2A . 0.9300 ?
    C3 C4 . 1.383(4) ?
    C3 H3A . 0.9300 ?
    C4 C5 . 1.384(4) ?
    C4 H4A . 0.9300 ?
    C5 C6 . 1.386(4) ?
    C5 H5A . 0.9300 ?
    C7 C8 . 1.490(3) ?
    C8 C9 . 1.520(4) ?
    C8 H8A . 0.9800 ?
    C9 C10 . 1.438(13) ?
    C9 C10' . 1.492(15) ?
    C9 H9A . 0.9700 ?
    C9 H9B . 0.9700 ?
    C11 C10 . 1.488(12) ?
    C11 C10' . 1.529(11) ?
    C11 H11A . 0.9700 ?
    C11 H11B . 0.9700 ?
    O1W H1WA . 0.9281 ?
    O1W H1WB . 0.9827 ?
    C10 H10A . 0.9700 ?
    C10 H10B . 0.9700 ?
    C10' H10C . 0.9700 ?
    C10' H10D . 0.9700 ?
loop_
    _geom_angle_atom_site_label_1
    _geom_angle_atom_site_label_2
    _geom_angle_atom_site_label_3
    _geom_angle_site_symmetry_1
    _geom_angle_site_symmetry_3
    _geom_angle
    _geom_angle_publ_flag
    N1 Cu1 N1 2_766 . 180.0000(10)
                                 ?
    N1 Cu1 N3 2_766 . 97.34(8) ?
    N1 Cu1 N3 . . 82.66(8) ?
    N1 Cu1 N3 2_766 2_766 82.66(8) ?
    N1 Cu1 N3 . 2_766 97.34(8) ?
    N3 Cu1 N3 . 2_766 180.00(12) ?
    C7 N1 C6 . . 105.71(19) ?
    C7 N1 Cu1 . . 112.43(16) ?
    C6 N1 Cu1 . . 141.85(16) ?
    C7 N2 C1 . . 107.5(2) ?
    C7 N2 H2B . . 126.2 ?
    C1 N2 H2B . . 126.2 ?
    C8 N3 C11 . . 106.2(2) ?
    C8 N3 Cu1 . . 110.88(15) ?
    C11 N3 Cu1 . . 116.78(16) ?
    C8 N3 H3B . . 107.5 ?
    C11 N3 H3B . . 107.5 ?
    Cu1 N3 H3B . . 107.5 ?
    O2 N4 O3 . . 118.9(2) ?
    O2 N4 O1 . . 119.9(2) ?
    O3 N4 O1 . . 121.2(2) ?
    N2 C1 C2 . . 131.1(2) ?
    N2 C1 C6 . . 106.1(2) ?
    C2 C1 C6 . . 122.8(3) ?
    C3 C2 C1 . . 116.6(3) ?
    C3 C2 H2A . . 121.7 ?
    C1 C2 H2A . . 121.7 ?
    C2 C3 C4 . . 121.0(3) ?
    C2 C3 H3A . . 119.5 ?
    C4 C3 H3A . . 119.5 ?
    C3 C4 C5 . . 122.7(3) ?
    C3 C4 H4A . . 118.7 ?
    C5 C4 H4A . . 118.7 ?
    C4 C5 C6 . . 117.1(3) ?
    C4 C5 H5A . . 121.5 ?
    C6 C5 H5A . . 121.5 ?
    C5 C6 C1 . . 119.8(2) ?
    C5 C6 N1 . . 132.0(2) ?
    C1 C6 N1 . . 108.1(2) ?
    N1 C7 N2 . . 112.5(2) ?
    N1 C7 C8 . . 121.5(2) ?
    N2 C7 C8 . . 126.0(2) ?
    C7 C8 N3 . . 106.82(19) ?
    C7 C8 C9 . . 115.3(2) ?
    N3 C8 C9 . . 106.4(2) ?
    C7 C8 H8A . . 109.4 ?
    N3 C8 H8A . . 109.4 ?
    C9 C8 H8A . . 109.4 ?
    C10 C9 C8 . . 102.8(6) ?
    C10' C9 C8 . . 108.6(5) ?
    C10 C9 H9A . . 111.2 ?
    C10' C9 H9A . . 126.7 ?
    C8 C9 H9A . . 111.2 ?
    C10 C9 H9B . . 111.2 ?
    C10' C9 H9B . . 87.2 ?
    C8 C9 H9B . . 111.2 ?
    H9A C9 H9B . . 109.1 ?
    C10 C11 N3 . . 105.4(5) ?
    N3 C11 C10' . . 106.2(5) ?
    C10 C11 H11A . . 110.7 ?
    N3 C11 H11A . . 110.7 ?
    C10' C11 H11A . . 88.8 ?
    C10 C11 H11B . . 110.7 ?
    N3 C11 H11B . . 110.7 ?
    C10' C11 H11B . . 129.2 ?
    H11A C11 H11B . . 108.8 ?
    H1WA O1W H1WB . . 110.4 ?
    C9 C10 C11 . . 109.9(6) ?
    C9 C10 H10A . . 109.7 ?
    C11 C10 H10A . . 109.7 ?
    C9 C10 H10B . . 109.7 ?
    C11 C10 H10B . . 109.7 ?
    H10A C10 H10B . . 108.2 ?
    C9 C10' C11 . . 104.9(8) ?
    C9 C10' H10C . . 110.8 ?
    C11 C10' H10C . . 110.8 ?
    C9 C10' H10D . . 110.8 ?
    C11 C10' H10D . . 110.8 ?
    H10C C10' H10D . . 108.8 ?
loop_
    _geom_torsion_atom_site_label_1
    _geom_torsion_atom_site_label_2
    _geom_torsion_atom_site_label_3
    _geom_torsion_atom_site_label_4
    _geom_torsion_site_symmetry_1
    _geom_torsion_site_symmetry_2
    _geom_torsion_site_symmetry_3
    _geom_torsion_site_symmetry_4
    _geom_torsion
    _geom_torsion_publ_flag
    N3 Cu1 N1 C7 . . . . -11.34(17) ?
    N3 Cu1 N1 C7 2_766 . . . 168.66(17) ?
    N3 Cu1 N1 C6 . . . . 168.4(3) ?
    N3 Cu1 N1 C6 2_766 . . . -11.6(3) ?
    N1 Cu1 N3 C8 2_766 . . . -159.18(16) ?
    N1 Cu1 N3 C8 . . . . 20.82(16) ?
    N1 Cu1 N3 C11 2_766 . . . 79.0(2) ?
    N1 Cu1 N3 C11 . . . . -101.0(2) ?
    C7 N2 C1 C2 . . . . -178.2(3) ?
    C7 N2 C1 C6 . . . . 0.3(3) ?
    N2 C1 C2 C3 . . . . 178.1(3) ?
    C6 C1 C2 C3 . . . . -0.2(4) ?
    C1 C2 C3 C4 . . . . 0.8(5) ?
    C2 C3 C4 C5 . . . . -1.2(5) ?
    C3 C4 C5 C6 . . . . 0.7(5) ?
    C4 C5 C6 C1 . . . . -0.1(4) ?
    C4 C5 C6 N1 . . . . -178.1(3) ?
    N2 C1 C6 C5 . . . . -178.9(2) ?
    C2 C1 C6 C5 . . . . -0.2(4) ?
    N2 C1 C6 N1 . . . . -0.4(3) ?
    C2 C1 C6 N1 . . . . 178.3(2) ?
    C7 N1 C6 C5 . . . . 178.6(3) ?
    Cu1 N1 C6 C5 . . . . -1.1(5) ?
    C7 N1 C6 C1 . . . . 0.4(3) ?
    Cu1 N1 C6 C1 . . . . -179.4(2) ?
    C6 N1 C7 N2 . . . . -0.2(3) ?
    Cu1 N1 C7 N2 . . . . 179.63(16) ?
    C6 N1 C7 C8 . . . . 179.4(2) ?
    Cu1 N1 C7 C8 . . . . -0.8(3) ?
    C1 N2 C7 N1 . . . . -0.1(3) ?
    C1 N2 C7 C8 . . . . -179.6(2) ?
    N1 C7 C8 N3 . . . . 17.5(3) ?
    N2 C7 C8 N3 . . . . -163.0(2) ?
    N1 C7 C8 C9 . . . . 135.5(3) ?
    N2 C7 C8 C9 . . . . -45.1(4) ?
    C11 N3 C8 C7 . . . . 102.9(2) ?
    Cu1 N3 C8 C7 . . . . -24.9(2) ?
    C11 N3 C8 C9 . . . . -20.7(3) ?
    Cu1 N3 C8 C9 . . . . -148.6(2) ?
    C7 C8 C9 C10 . . . . -88.1(7) ?
    N3 C8 C9 C10 . . . . 30.0(7) ?
    C7 C8 C9 C10' . . . . -112.9(9) ?
    N3 C8 C9 C10' . . . . 5.3(10) ?
    C8 N3 C11 C10 . . . . 3.6(8) ?
    Cu1 N3 C11 C10 . . . . 127.8(7) ?
    C8 N3 C11 C10' . . . . 28.3(10) ?
    Cu1 N3 C11 C10' . . . . 152.6(9) ?
    C10' C9 C10 C11 . . . . 78.5(18) ?
    C8 C9 C10 C11 . . . . -28.4(12) ?
    N3 C11 C10 C9 . . . . 16.2(12) ?
    C10' C11 C10 C9 . . . . -79(2) ?
    C10 C9 C10' C11 . . . . -68.1(16) ?
    C8 C9 C10' C11 . . . . 11.8(14) ?
    C10 C11 C10' C9 . . . . 67(2) ?
    N3 C11 C10' C9 . . . . -24.6(14) ?
loop_
    _geom_hbond_atom_site_label_D
    _geom_hbond_atom_site_label_H
    _geom_hbond_atom_site_label_A
    _geom_hbond_site_symmetry_A
    _geom_hbond_distance_DH
    _geom_hbond_distance_HA
    _geom_hbond_distance_DA
    _geom_hbond_angle_DHA
    N3 H3B O1 2_766 0.91 2.25 2.986(3) 137.1
    O1W H1WA O2 2_666 0.93 1.92 2.836(4) 169.4
    O1W H1WB O2 1_566 0.98 1.94 2.861(3) 155.2
    N2 H2B O1W . 0.86 1.86 2.706(3) 168.3
data_global
_journal_date_recd_electronic     2009-04-03
_journal_date_accepted     2009-05-13
_journal_name_full     'Acta Crystallographica, Section E'
_journal_year     2009
_journal_volume     65
_journal_issue      6
_journal_page_first     m661
_journal_page_last     m661
_journal_paper_category     QM
_journal_coeditor_code     DN2443
_publ_contact_author_name     'Jing Dai'
_publ_contact_author_address
;
Ordered Matter Science Research Center, College of Chemistry and Chemical
Engineering, Southeast UniVersity,
Nanjing 210096, P. R. China
;
_publ_contact_author_email     fudavid88@yahoo.com.cn
_publ_contact_author_fax     '862552090626'
_publ_contact_author_phone     '862552090626'
_publ_section_title
;\
Bis[2-(pyrrolidin-2-yl)-1<i>H</i>-benzimidazole-\k^2^<i>N</i>^2^,<i>N</i>^3^]\
copper(II) dinitrate dihydrate
;
loop_
    _publ_author_name
    _publ_author_footnote
    _publ_author_address
    'Dai, Jing' .
;
Ordered Matter Science Research Center
College of Chemistry and Chemical Engineering
Southeast University
Nanjing 210096
People's Republic of China
;
