# Supplementary material for: Bis[2-(pyrrolidin-2-yl)-1H-benzimidazole-κ2 N 2,N 3]copper(II) dinitrate dihydrate
Source: Acta Crystallogr Sect E Struct Rep Online. 2009 May 20;65(Pt 6):m661. doi: 10.1107/S160053680901808X (PMC2969581; doi:10.1107/S160053680901808X)
Supplement: Supplementary file 2 [file e-65-0m661-Isup2.hkl]

# 
# h,k,l, Fc-squared, Fo-squared, sigma(Fo-squared) and status flag 
# 
data_I
_shelx_title ' 1                      R =  New: P-1' 
_shelx_refln_list_code          4 
_shelx_F_calc_maximum      111.04 
_exptl_crystal_F_000       311.00 
_reflns_d_resolution_high  0.7703 
 
loop_ 
 _symmetry_equiv_pos_as_xyz 
 'x, y, z' 
 '-x, -y, -z' 
 
_cell_length_a     8.2790 
_cell_length_b     8.4446 
_cell_length_c     9.7590 
_cell_angle_alpha 100.370 
_cell_angle_beta  107.150 
_cell_angle_gamma  91.370 
 
_shelx_F_squared_multiplier     1.000 
 
loop_ 
 _refln_index_h 
 _refln_index_k 
 _refln_index_l 
 _refln_F_squared_calc 
 _refln_F_squared_meas 
 _refln_F_squared_sigma 
 _refln_observed_status 
   2   0   0      465.58      542.79      4.24 o 
   3   0   0       25.70       32.31      0.85 o 
   4   0   0       24.26       16.21      1.03 o 
   5   0   0      612.05      631.64      7.94 o 
   6   0   0       83.98       75.95      2.07 o 
   7   0   0       33.03       37.51      5.57 o 
   8   0   0       26.95       30.75      6.84 o 
   9   0   0       40.27       37.26      4.37 o 
  10   0   0        3.96       -0.49      2.70 o 
 -10   1   0       51.73       45.41      4.96 o 
  -9   1   0       73.73       68.77      5.38 o 
  -8   1   0        0.42       -0.22      3.59 o 
  -7   1   0        1.34        5.63      8.50 o 
  -6   1   0      156.05      139.79      4.50 o 
  -5   1   0      688.97      688.95      8.11 o 
  -4   1   0     1683.94     1743.37     16.27 o 
  -3   1   0      252.57      293.67      5.91 o 
  -2   1   0     2494.41     2628.47     17.34 o 
  -1   1   0     2109.28     2114.52     10.03 o 
   1   1   0     2524.38     2422.58     14.00 o 
   2   1   0      941.04      965.81      7.94 o 
   3   1   0      356.42      299.75      3.54 o 
   4   1   0      137.26      113.39      5.24 o 
   5   1   0        2.02        1.31      0.77 o 
   6   1   0       16.04       18.44      1.32 o 
   7   1   0      121.19      117.09      5.14 o 
   8   1   0       30.84       29.19      3.71 o 
   9   1   0       17.59       24.03      3.51 o 
  10   1   0       32.66       25.78      4.20 o 
 -10   2   0       29.72       28.96      4.33 o 
  -9   2   0        8.43       12.88      5.38 o 
  -8   2   0       25.16       24.51      5.04 o 
  -7   2   0        0.59       -1.96      1.96 o 
  -6   2   0      294.00      276.45     11.00 o 
  -5   2   0       70.48       63.55      1.79 o 
  -4   2   0      190.56      194.32      4.23 o 
  -3   2   0     1382.91     1437.69     13.25 o 
  -2   2   0        6.55        3.84      0.58 o 
  -1   2   0       57.57       56.58      1.05 o 
   0   2   0      216.27      220.10      7.33 o 
   1   2   0     3849.45     4027.67     39.89 o 
   2   2   0     1052.35     1094.64     10.29 o 
   3   2   0      204.95      195.13      3.65 o 
   4   2   0       51.06       39.08      2.06 o 
   5   2   0        0.74        2.43      0.96 o 
   6   2   0       69.30       67.34      5.36 o 
   7   2   0       55.00       42.83      2.17 o 
   8   2   0      120.23      115.66      6.24 o 
   9   2   0       65.58       67.60      5.87 o 
 -10   3   0       24.31       25.72      4.24 o 
  -9   3   0        5.33        8.56      2.93 o 
  -8   3   0       37.48       43.13      6.36 o 
  -7   3   0        9.54       15.10      2.62 o 
  -6   3   0        0.87       -0.51      0.92 o 
  -5   3   0      116.44      116.50      3.30 o 
  -4   3   0       94.77       79.52      2.03 o 
  -3   3   0     2077.98     2143.21     21.08 o 
  -2   3   0     1624.02     1817.79     16.85 o 
  -1   3   0     2233.55     2373.38     27.03 o 
   0   3   0      494.54      469.93      4.91 o 
   1   3   0       54.71       68.75      1.42 o 
   2   3   0     1253.51     1225.77     14.00 o 
   3   3   0       11.51       11.70      0.95 o 
   4   3   0      368.77      376.59      6.15 o 
   5   3   0      278.03      270.36      5.24 o 
   6   3   0       19.80       22.16      3.97 o 
   7   3   0       19.10       20.98      1.87 o 
   8   3   0       37.98       36.18      4.14 o 
   9   3   0       17.66       22.84      9.64 o 
  -9   4   0        2.25        3.42      2.69 o 
  -8   4   0       17.01       20.73      3.13 o 
  -7   4   0      234.82      251.92      8.25 o 
  -6   4   0       51.22       48.51      2.34 o 
  -5   4   0      362.13      358.13     12.54 o 
  -4   4   0      168.42      172.12      3.35 o 
  -3   4   0      339.16      338.41      5.22 o 
  -2   4   0     2248.31     2396.05     24.41 o 
  -1   4   0       54.53       62.98      2.56 o 
   0   4   0      624.95      604.11      7.25 o 
   1   4   0      345.70      317.13      6.48 o 
   2   4   0      125.58      119.95      2.75 o 
   3   4   0      159.61      149.10      3.35 o 
   4   4   0       16.27       19.21      3.08 o 
   5   4   0      133.02      133.04      3.85 o 
   6   4   0      127.47      121.98      3.78 o 
   7   4   0        6.11       12.42      4.31 o 
   8   4   0        1.09        2.63      3.59 o 
   9   4   0       15.91       28.82      6.02 o 
  -9   5   0       42.52       55.34      5.16 o 
  -8   5   0       64.78       68.73      4.71 o 
  -7   5   0      220.28      229.85     11.97 o 
  -6   5   0       73.06       75.84      6.88 o 
  -5   5   0       36.26       31.50      1.90 o 
  -4   5   0      385.75      372.71      6.65 o 
  -3   5   0       90.08       96.55      3.41 o 
  -2   5   0      210.38      222.69      4.15 o 
  -1   5   0      993.91     1012.99     16.12 o 
   0   5   0       49.22       39.97      1.57 o 
   1   5   0       37.73       27.28      1.40 o 
   2   5   0       77.66       83.49      2.41 o 
   3   5   0       57.48       55.21      2.29 o 
   4   5   0       71.05       65.21      2.64 o 
   5   5   0      100.69      115.69      3.80 o 
   6   5   0       23.08       25.37      2.74 o 
   7   5   0        9.01        7.46      2.57 o 
   8   5   0        4.78       17.24      5.29 o 
  -8   6   0       29.53       36.06      8.93 o 
  -7   6   0        8.12       13.41      4.83 o 
  -6   6   0      140.92      130.20      5.84 o 
  -5   6   0       34.00       38.96      2.08 o 
  -4   6   0        1.04        5.60      1.46 o 
  -3   6   0      254.76      260.58      5.41 o 
  -2   6   0      218.88      238.94      5.02 o 
  -1   6   0      219.62      214.54      6.53 o 
   0   6   0       27.22       23.60      1.71 o 
   1   6   0       39.31       40.35      2.07 o 
   2   6   0      374.14      359.16      6.60 o 
   3   6   0      492.67      494.68      8.88 o 
   4   6   0       19.52       21.17      1.92 o 
   5   6   0       27.71       27.28      2.28 o 
   6   6   0        0.79        1.00      2.03 o 
   7   6   0       14.85       17.43      3.80 o 
   8   6   0       11.22       23.57      6.04 o 
  -8   7   0        8.54        3.61      4.21 o 
  -7   7   0       86.76       97.90      7.06 o 
  -6   7   0       92.98       80.74      3.49 o 
  -5   7   0       28.67       22.63      3.05 o 
  -4   7   0        9.68        9.38      1.54 o 
  -3   7   0      166.23      178.73      4.54 o 
  -2   7   0      319.47      319.17      6.65 o 
  -1   7   0      138.43      130.88      3.84 o 
   0   7   0      165.10      160.41      4.21 o 
   1   7   0       80.31       77.24      2.98 o 
   2   7   0      111.74      111.09      3.47 o 
   3   7   0       42.58       38.16      2.58 o 
   4   7   0        8.71       12.54      2.78 o 
   5   7   0       15.76       17.03      2.84 o 
   6   7   0        4.77        3.59      2.21 o 
   7   7   0        0.93        8.44      3.44 o 
  -7   8   0       14.36       -1.36      2.57 o 
  -6   8   0        5.65        5.36      3.81 o 
  -5   8   0       37.00       40.17      3.41 o 
  -4   8   0       75.55       86.03      8.76 o 
  -3   8   0       28.13       24.29      5.43 o 
  -2   8   0      177.48      172.77      4.99 o 
  -1   8   0      102.27       96.88      3.48 o 
   0   8   0      114.16      108.57      3.65 o 
   1   8   0       71.52       65.75      2.88 o 
   2   8   0        4.63        1.87      3.47 o 
   3   8   0       19.14       21.51      6.47 o 
   4   8   0       92.68       92.20      5.48 o 
   5   8   0        9.31       21.40      4.05 o 
   6   8   0        1.80        2.73      2.62 o 
  -6   9   0       15.68       10.52      4.63 o 
  -5   9   0       21.55       18.10      5.96 o 
  -4   9   0       32.76       35.10      4.24 o 
  -3   9   0       26.48       20.29      2.15 o 
  -2   9   0       39.22       40.46      2.82 o 
  -1   9   0      165.60      148.10      4.82 o 
   0   9   0       58.58       63.67      4.67 o 
   1   9   0        3.38        8.11      2.55 o 
   2   9   0        1.02       -0.77      2.17 o 
   3   9   0        0.27       -2.63      2.63 o 
   4   9   0        1.14        0.41      3.67 o 
  -4  10   0       11.38       10.33      5.06 o 
  -3  10   0       22.64       22.85      5.85 o 
  -2  10   0       45.96       44.19      7.33 o 
  -1  10   0       32.71       23.82      5.25 o 
   0  10   0        8.08        8.33      3.93 o 
   1  10   0        1.88        6.69      3.89 o 
   2  10   0        1.41        1.00      3.27 o 
   3  10   0        0.25        0.11      3.00 o 
  -3 -10   1        0.70        2.29      2.76 o 
  -2 -10   1        6.62        7.02      3.09 o 
  -1 -10   1        2.73        0.00      1.88 o 
   0 -10   1       20.16       16.10      3.19 o 
   1 -10   1       57.46       58.70     10.59 o 
   2 -10   1       31.34       42.49      6.02 o 
   3 -10   1       18.67       18.51      4.55 o 
   4 -10   1       20.90       22.17      4.74 o 
  -5  -9   1       26.63       27.70      4.12 o 
  -4  -9   1        4.77        5.90      3.30 o 
  -3  -9   1        0.16        0.82      2.02 o 
  -2  -9   1        0.87        2.86      2.30 o 
  -1  -9   1        6.98        9.89      2.53 o 
   0  -9   1       18.65       24.44      3.32 o 
   1  -9   1       22.38       25.69      3.73 o 
   2  -9   1       25.77       29.45      2.83 o 
   3  -9   1       27.30       22.12      2.18 o 
   4  -9   1       51.54       45.86      3.73 o 
   5  -9   1       44.38       41.62      7.42 o 
   6  -9   1       14.99       23.14      6.63 o 
  -6  -8   1        6.21       16.20      4.28 o 
  -5  -8   1       16.19       19.93      5.28 o 
  -4  -8   1       13.18       11.28      2.65 o 
  -3  -8   1        0.31        2.90      2.23 o 
  -2  -8   1       21.49       29.36      6.86 o 
  -1  -8   1       12.75       14.22      2.65 o 
   0  -8   1       18.16       24.02      2.95 o 
   1  -8   1       24.49       30.59      3.06 o 
   2  -8   1      315.44      289.68      6.73 o 
   3  -8   1      269.18      254.49      6.34 o 
   4  -8   1       84.49       93.43      3.61 o 
   5  -8   1       19.22       16.10      2.02 o 
   6  -8   1        3.84        5.90      2.40 o 
   7  -8   1       26.04       37.09      6.53 o 
  -7  -7   1       20.13       20.88      3.43 o 
  -6  -7   1        9.69       15.23      3.19 o 
  -5  -7   1       11.20       16.00      2.79 o 
  -4  -7   1        0.39       -0.23      1.85 o 
  -3  -7   1      157.48      164.22      6.18 o 
  -2  -7   1      185.28      178.57      6.24 o 
  -1  -7   1       50.17       60.10      2.44 o 
   0  -7   1        8.74       10.33      1.49 o 
   1  -7   1       67.16       55.54      3.64 o 
   2  -7   1      470.21      473.70      8.91 o 
   3  -7   1      355.71      344.34      7.49 o 
   4  -7   1        4.21        8.35      1.49 o 
   5  -7   1       45.36       41.42      2.81 o 
   6  -7   1       95.04       84.96      5.97 o 
   7  -7   1        6.56        4.91      2.86 o 
   8  -7   1       21.14       27.44      6.16 o 
  -8  -6   1       55.28       34.67      6.74 o 
  -7  -6   1       68.38       73.32      7.58 o 
  -6  -6   1        2.32        3.75      1.99 o 
  -5  -6   1        0.34       -2.44      2.44 o 
  -4  -6   1       50.83       40.89      3.17 o 
  -3  -6   1      148.65      144.47      3.33 o 
  -2  -6   1      103.66       98.05      2.54 o 
  -1  -6   1      213.27      193.55      3.85 o 
   0  -6   1      116.37      129.69      2.94 o 
   1  -6   1      186.16      181.94      3.95 o 
   2  -6   1       95.78      105.82      3.06 o 
   3  -6   1      239.43      239.42      5.20 o 
   4  -6   1      572.68      598.03     10.45 o 
   5  -6   1       77.90       85.75      3.13 o 
   6  -6   1       17.02       21.37      2.81 o 
   7  -6   1        4.02        7.30      5.96 o 
   8  -6   1       12.58       12.94      3.26 o 
  -8  -5   1       32.11       31.24      3.28 o 
  -7  -5   1       47.79       49.20      8.62 o 
  -6  -5   1       82.66       79.29      3.99 o 
  -5  -5   1       89.37       80.83      2.92 o 
  -4  -5   1       10.06        8.75      1.25 o 
  -3  -5   1       11.82       16.79      1.24 o 
  -2  -5   1       23.47       24.89      1.13 o 
  -1  -5   1      877.42      895.16     22.51 o 
   0  -5   1     2075.74     2113.21     22.74 o 
   1  -5   1       38.12       35.70      1.57 o 
   2  -5   1        2.04        3.31      1.80 o 
   3  -5   1      289.11      281.36      5.02 o 
   4  -5   1      275.18      284.25      5.70 o 
   5  -5   1       42.23       46.57      2.07 o 
   6  -5   1        6.65       14.45      5.36 o 
   7  -5   1       63.92       59.95      6.36 o 
   8  -5   1       32.89       34.94      4.94 o 
   9  -5   1       19.41       24.36      4.07 o 
  -9  -4   1       25.50       37.17      6.35 o 
  -8  -4   1       13.36       17.36      3.03 o 
  -7  -4   1       14.82       16.92      2.07 o 
  -6  -4   1       16.52       24.87      1.89 o 
  -5  -4   1       44.31       44.06      2.71 o 
  -4  -4   1      234.12      240.10      4.44 o 
  -3  -4   1       63.93       78.59      1.93 o 
  -2  -4   1      509.88      448.61      5.37 o 
  -1  -4   1      558.54      584.63     22.17 o 
   0  -4   1      162.10      147.80      2.47 o 
   1  -4   1       16.73        9.69      0.96 o 
   2  -4   1       56.45       47.00      1.72 o 
   3  -4   1      360.74      370.28      7.15 o 
   4  -4   1      493.73      504.00      9.82 o 
   5  -4   1      241.12      231.30      4.95 o 
   6  -4   1       17.15       19.96      2.52 o 
   7  -4   1       48.58       54.79      3.89 o 
   8  -4   1       72.75       70.11      4.92 o 
   9  -4   1       28.01       24.39      4.29 o 
  -9  -3   1       22.44       26.06      3.73 o 
  -8  -3   1       67.82       61.48      3.01 o 
  -7  -3   1        1.56        0.76      1.10 o 
  -6  -3   1       83.75       71.44      5.42 o 
  -5  -3   1      447.58      467.04     12.07 o 
  -4  -3   1      388.82      354.25      5.32 o 
  -3  -3   1      189.83      176.70      4.09 o 
  -2  -3   1       29.89       36.35      0.90 o 
  -1  -3   1       39.45       47.12      0.88 o 
   0  -3   1      171.78      149.97      2.03 o 
   1  -3   1     1584.97     1673.79     14.73 o 
   2  -3   1      984.73     1036.88     10.71 o 
   3  -3   1     2275.40     2328.44     22.28 o 
   4  -3   1      753.68      788.76     14.98 o 
   5  -3   1       23.42       28.68      1.56 o 
   6  -3   1       51.97       49.24      3.39 o 
   7  -3   1       82.12       84.42      4.56 o 
   8  -3   1       96.67      115.79     14.07 o 
   9  -3   1       43.07       37.62      4.42 o 
 -10  -2   1       16.00       23.34      5.97 o 
  -9  -2   1       14.44       20.94      3.57 o 
  -8  -2   1      105.65      102.16      5.42 o 
  -7  -2   1      211.85      211.51      6.74 o 
  -6  -2   1       91.60       89.67      3.03 o 
  -5  -2   1       18.69       23.67      2.06 o 
  -4  -2   1      117.87      108.77      2.62 o 
  -3  -2   1      480.63      485.52      5.51 o 
  -2  -2   1     1268.33     1292.81     10.07 o 
  -1  -2   1     3578.16     3757.26     19.26 o 
   0  -2   1       21.17       26.79      0.78 o 
   1  -2   1      645.88      645.80      5.63 o 
   2  -2   1     1988.72     2050.34     17.80 o 
   3  -2   1       49.62       41.89      1.61 o 
   4  -2   1      737.46      758.84      7.57 o 
   5  -2   1      913.01      889.57     16.98 o 
   6  -2   1       76.38       78.49      4.10 o 
   7  -2   1       31.93       28.73      3.09 o 
   8  -2   1        1.87        1.84      3.33 o 
   9  -2   1        0.28       -0.80      2.24 o 
 -10  -1   1        8.82        4.69      3.73 o 
  -9  -1   1       11.99       12.36      2.97 o 
  -8  -1   1      141.61      154.64      6.27 o 
  -7  -1   1      350.46      349.35      7.96 o 
  -6  -1   1       65.63       66.33      3.42 o 
  -5  -1   1      135.00      134.26      3.47 o 
  -4  -1   1      445.21      414.36      6.69 o 
  -3  -1   1      690.83      708.12      7.06 o 
  -2  -1   1       11.19       10.18      1.40 o 
  -1  -1   1       32.04       52.02      0.95 o 
   1  -1   1      529.71      539.63      5.58 o 
   2  -1   1       69.79       80.73      2.41 o 
   3  -1   1      118.04      102.64      6.57 o 
   4  -1   1      238.73      223.75      5.64 o 
   5  -1   1      638.73      629.24     12.77 o 
   6  -1   1      148.78      147.95      5.78 o 
   7  -1   1        4.22        6.15      2.19 o 
   8  -1   1       27.79       29.37      3.41 o 
   9  -1   1       11.96       13.33      3.14 o 
 -10   0   1       21.26       25.46      4.08 o 
  -9   0   1      115.95      113.56      6.22 o 
  -8   0   1       94.37       94.73      4.97 o 
  -7   0   1      161.33      157.60      4.02 o 
  -6   0   1      141.16      133.28      3.25 o 
  -5   0   1       16.23       17.56      2.10 o 
  -4   0   1      142.62      145.19      2.56 o 
  -3   0   1      128.56      167.66      2.42 o 
  -2   0   1      867.28      911.48      7.19 o 
   1   0   1     1531.20     1491.32     13.47 o 
   2   0   1     4172.19     4209.62     23.53 o 
   3   0   1     1062.25     1059.02      8.13 o 
   4   0   1       20.77       15.04      0.55 o 
   5   0   1       76.84       69.67      3.80 o 
   6   0   1      444.03      419.75     10.71 o 
   7   0   1      203.43      202.22      7.15 o 
   8   0   1       27.90       29.25      3.50 o 
   9   0   1        0.22        2.10      3.95 o 
 -10   1   1       72.29       75.70      5.65 o 
  -9   1   1       46.90       40.19      4.13 o 
  -8   1   1       31.84       26.65      3.48 o 
  -7   1   1       59.85       62.15      2.35 o 
  -6   1   1      141.23      123.03      3.19 o 
  -5   1   1      116.10      112.62      2.67 o 
  -4   1   1      206.93      220.24      3.70 o 
  -3   1   1     1669.05     1656.96     14.73 o 
  -2   1   1     1608.03     1600.55     11.86 o 
  -1   1   1     1298.00     1316.74      9.93 o 
   0   1   1      149.09      166.99      1.65 o 
   1   1   1    12330.20    13190.22    142.40 o 
   2   1   1    12016.75    12119.90     82.60 o 
   3   1   1     1829.80     1796.97     16.32 o 
   4   1   1       16.50       25.59      1.27 o 
   5   1   1       99.80      114.15      2.46 o 
   6   1   1      155.23      144.41      6.00 o 
   7   1   1      165.92      131.18     12.59 o 
   8   1   1        1.57        2.61      2.26 o 
   9   1   1       11.77       21.76      3.73 o 
 -10   2   1       34.23       27.66      4.53 o 
  -9   2   1       77.57       93.68      5.50 o 
  -8   2   1      114.34      125.39      6.02 o 
  -7   2   1      174.39      158.01      7.13 o 
  -6   2   1      205.83      212.10      4.54 o 
  -5   2   1        1.90        1.30      1.01 o 
  -4   2   1      270.64      258.38      4.58 o 
  -3   2   1     2064.13     2197.61     19.92 o 
  -2   2   1      153.79      148.90      3.63 o 
  -1   2   1        1.41        6.39      0.82 o 
   0   2   1     1214.07     1292.36     21.60 o 
   1   2   1     2053.95     2227.25     18.07 o 
   2   2   1     1878.22     1973.91     18.16 o 
   3   2   1       38.88       42.39      1.36 o 
   4   2   1      105.08      116.63      2.70 o 
   5   2   1       42.99       41.33      2.12 o 
   6   2   1        1.69        2.58      1.48 o 
   7   2   1       27.18       26.62      2.98 o 
   8   2   1       46.35       49.62      4.05 o 
   9   2   1       13.70       15.78      5.93 o 
 -10   3   1       79.22       71.93      6.32 o 
  -9   3   1      142.98      134.31      7.38 o 
  -8   3   1      108.86      108.53      5.57 o 
  -7   3   1        0.92        0.34      2.45 o 
  -6   3   1        0.83        0.85      1.30 o 
  -5   3   1       89.03       77.80      2.86 o 
  -4   3   1       58.14       43.61      1.47 o 
  -3   3   1      321.98      329.66      4.38 o 
  -2   3   1     1850.23     1916.10     19.68 o 
  -1   3   1      143.18      123.71      2.29 o 
   0   3   1       10.25       12.38      0.99 o 
   1   3   1      518.62      575.78      6.57 o 
   2   3   1        2.55       -0.22      0.67 o 
   3   3   1      692.80      715.93      9.42 o 
   4   3   1      684.23      656.04     16.94 o 
   5   3   1       55.93       56.78      2.36 o 
   6   3   1       19.95       25.31      2.53 o 
   7   3   1        0.63        0.55      3.59 o 
   8   3   1        6.84        3.64      2.31 o 
   9   3   1       10.33       12.81      3.26 o 
  -9   4   1       51.97       55.11      4.51 o 
  -8   4   1       34.22       37.26      7.35 o 
  -7   4   1        1.43        2.82      1.27 o 
  -6   4   1       10.17       19.46      3.55 o 
  -5   4   1      136.16      131.41      4.66 o 
  -4   4   1      202.95      169.24      3.40 o 
  -3   4   1      172.85      159.14      3.67 o 
  -2   4   1       82.23       84.56      2.36 o 
  -1   4   1     1324.93     1356.86     14.47 o 
   0   4   1     1281.88     1332.33     18.92 o 
   1   4   1      681.36      671.81      8.52 o 
   2   4   1      492.27      478.14      6.90 o 
   3   4   1       67.35       67.36      2.39 o 
   4   4   1      117.09      114.07      5.66 o 
   5   4   1       70.68       73.25      2.87 o 
   6   4   1       23.10       22.59      2.16 o 
   7   4   1        9.15       14.65      5.85 o 
   8   4   1       16.35       15.89      3.32 o 
  -9   5   1       63.40       52.32      4.44 o 
  -8   5   1       48.22       45.65      4.28 o 
  -7   5   1       51.12       43.45      4.35 o 
  -6   5   1       34.39       35.94      3.05 o 
  -5   5   1      325.20      338.89      6.63 o 
  -4   5   1      216.15      223.35      4.97 o 
  -3   5   1        2.98        1.91      0.92 o 
  -2   5   1      498.31      561.42     11.88 o 
  -1   5   1     1742.53     1744.79     20.21 o 
   0   5   1      663.79      707.72      9.82 o 
   1   5   1        5.41        7.09      1.32 o 
   2   5   1        6.33       10.35      3.18 o 
   3   5   1       19.33       14.55      1.71 o 
   4   5   1      120.03      123.35      3.67 o 
   5   5   1       42.66       49.66      3.51 o 
   6   5   1       18.88       17.79      2.08 o 
   7   5   1       48.06       56.52      4.32 o 
   8   5   1        6.41        6.89      4.53 o 
  -9   6   1       18.58       20.45      5.78 o 
  -8   6   1       10.86        0.04      2.15 o 
  -7   6   1       89.29       77.73      5.38 o 
  -6   6   1      332.25      325.16      7.47 o 
  -5   6   1      113.01      114.54      3.71 o 
  -4   6   1        2.92        4.14      1.35 o 
  -3   6   1       10.92        7.51      1.28 o 
  -2   6   1       73.67       79.11      2.61 o 
  -1   6   1      189.17      191.58      4.16 o 
   0   6   1      210.32      213.11      7.11 o 
   1   6   1        3.76        4.18      1.36 o 
   2   6   1      110.75      113.36      3.34 o 
   3   6   1      186.80      209.82      5.16 o 
   4   6   1        0.89       -1.41      1.41 o 
   5   6   1       27.89       27.03      2.26 o 
   6   6   1       23.49       23.52      3.86 o 
   7   6   1        3.40        5.50      5.06 o 
  -8   7   1       11.61       10.50      3.42 o 
  -7   7   1       49.33       57.32      7.10 o 
  -6   7   1       46.51       44.76      2.77 o 
  -5   7   1       23.33       15.40      1.91 o 
  -4   7   1       51.93       51.03      3.16 o 
  -3   7   1       12.98       21.73      2.62 o 
  -2   7   1       16.24       16.91      1.72 o 
  -1   7   1       95.75      108.34      3.34 o 
   0   7   1      209.33      192.66     19.67 o 
   1   7   1      247.82      254.25      6.07 o 
   2   7   1        3.62        2.74      1.29 o 
   3   7   1        6.14        7.52      1.78 o 
   4   7   1       67.73       70.94      6.03 o 
   5   7   1       42.71       43.96      7.21 o 
   6   7   1        8.73        6.53      2.80 o 
  -7   8   1        0.28        6.53      4.34 o 
  -6   8   1       23.08       28.30      3.54 o 
  -5   8   1      104.69      116.71      5.89 o 
  -4   8   1      115.95      125.52      6.45 o 
  -3   8   1       46.62       47.01      3.97 o 
  -2   8   1        3.95        3.41      1.41 o 
  -1   8   1       20.43       22.17      1.97 o 
   0   8   1      200.52      188.04      5.18 o 
   1   8   1       88.73       90.37      4.64 o 
   2   8   1       23.57       26.52      2.33 o 
   3   8   1       39.07       47.92      3.96 o 
   4   8   1       28.83       39.90      4.13 o 
   5   8   1        6.85       16.19      3.83 o 
  -6   9   1       12.17        9.07      5.48 o 
  -5   9   1       13.73       11.40      3.08 o 
  -4   9   1        9.40        5.67      2.68 o 
  -3   9   1       17.15       21.26      3.33 o 
  -2   9   1       28.61       37.60      4.44 o 
  -1   9   1       33.57       28.79      3.36 o 
   0   9   1       59.20       55.57      3.02 o 
   1   9   1       90.89       90.08     12.16 o 
   2   9   1       34.69       44.33      3.79 o 
   3   9   1        0.59        4.28      6.03 o 
   4   9   1        1.59        3.97      2.82 o 
  -4  10   1        0.78        4.78      4.51 o 
  -3  10   1       23.80       24.84      5.27 o 
  -2  10   1       57.39       73.60      7.71 o 
  -1  10   1       20.87       18.94      4.87 o 
   0  10   1       21.35       16.92      4.76 o 
   1  10   1       17.95       20.83      5.06 o 
   2  10   1        3.22        7.59      3.98 o 
  -3 -10   2        4.11        8.43      7.71 o 
  -2 -10   2        2.27        2.09      2.41 o 
  -1 -10   2        0.49        8.29      4.66 o 
   0 -10   2       37.02       36.91      3.87 o 
   1 -10   2       20.15       19.20      4.67 o 
   2 -10   2       10.47       12.54      5.93 o 
   3 -10   2       32.93       38.05      4.06 o 
  -5  -9   2       60.16       49.94      4.97 o 
  -4  -9   2       99.84       90.41      5.90 o 
  -3  -9   2       18.40       21.68      3.65 o 
  -2  -9   2       20.07       20.29      3.12 o 
  -1  -9   2       27.97       29.97      9.85 o 
   0  -9   2       16.84       19.93      3.24 o 
   1  -9   2       41.26       42.89      3.61 o 
   2  -9   2       12.32       13.25      1.85 o 
   3  -9   2       35.28       37.79      3.30 o 
   4  -9   2       67.84       71.93      3.57 o 
   5  -9   2       12.71       15.58      3.40 o 
   6  -9   2       13.38       21.78      6.53 o 
  -6  -8   2       33.55       39.19      6.11 o 
  -5  -8   2      145.79      156.16     15.02 o 
  -4  -8   2      117.56      120.89      6.44 o 
  -3  -8   2       38.03       42.43      3.98 o 
  -2  -8   2        9.35        8.15      4.32 o 
  -1  -8   2        0.79        0.85      1.60 o 
   0  -8   2       15.50       11.50      2.18 o 
   1  -8   2       12.58       12.51      1.67 o 
   2  -8   2      128.52      131.97      4.02 o 
   3  -8   2       69.00       78.24      4.29 o 
   4  -8   2       61.65       65.03      4.44 o 
   5  -8   2       23.95       18.86      3.14 o 
   6  -8   2       19.85       13.79      3.03 o 
   7  -8   2       33.57       39.94      7.86 o 
  -7  -7   2       39.68       40.11      4.10 o 
  -6  -7   2       10.48       17.14      3.70 o 
  -5  -7   2        0.78       -2.10      2.10 o 
  -4  -7   2       12.97       19.52      3.08 o 
  -3  -7   2       33.43       40.24      4.66 o 
  -2  -7   2       25.28       32.01      2.94 o 
  -1  -7   2       60.26       63.59      8.05 o 
   0  -7   2       51.01       47.52      4.03 o 
   1  -7   2        2.26        1.35      1.39 o 
   2  -7   2       55.37       62.91      2.72 o 
   3  -7   2       45.75       48.81      2.71 o 
   4  -7   2      179.82      178.87      6.58 o 
   5  -7   2      399.87      372.54     16.32 o 
   6  -7   2       30.85       24.16      4.62 o 
   7  -7   2        1.16        5.99      2.68 o 
  -8  -6   2       32.42       34.79      4.20 o 
  -7  -6   2       35.37       40.47      4.63 o 
  -6  -6   2       17.17       19.34      3.19 o 
  -5  -6   2       79.12       70.77      4.57 o 
  -4  -6   2       69.15       72.22      7.56 o 
  -3  -6   2        3.02        4.64      1.89 o 
  -2  -6   2       83.01       74.04      3.64 o 
  -1  -6   2      229.00      208.64      7.26 o 
   0  -6   2      338.65      345.81      5.66 o 
   1  -6   2       41.42       38.71      2.44 o 
   2  -6   2       37.43       34.99      2.35 o 
   3  -6   2      484.29      442.66      8.06 o 
   4  -6   2      562.74      548.45     14.32 o 
   5  -6   2      222.48      214.40     11.23 o 
   6  -6   2       51.11       58.15      4.48 o 
   7  -6   2        0.36       -2.37      2.37 o 
   8  -6   2       12.79       13.21      3.63 o 
  -9  -5   2        3.37        5.87      5.44 o 
  -8  -5   2        6.03       13.56      4.72 o 
  -7  -5   2      141.54      135.33      6.03 o 
  -6  -5   2      376.16      364.11     19.81 o 
  -5  -5   2      144.70      122.37      4.91 o 
  -4  -5   2       33.60       26.83      2.51 o 
  -3  -5   2        5.32        6.89      3.38 o 
  -2  -5   2       11.17       20.55      2.50 o 
  -1  -5   2     1062.06     1102.50     11.38 o 
   0  -5   2      597.49      654.53      8.12 o 
   1  -5   2      389.47      412.48      6.10 o 
   2  -5   2      278.16      252.08      4.48 o 
   3  -5   2       24.30       25.90      1.49 o 
   4  -5   2      105.24       94.78      4.05 o 
   5  -5   2      149.71      132.48      9.31 o 
   6  -5   2      291.98      283.58     12.22 o 
   7  -5   2       53.71       59.63      4.53 o 
   8  -5   2        3.93        8.19      2.91 o 
  -9  -4   2        2.74        3.34      3.98 o 
  -8  -4   2       22.24       18.10      2.54 o 
  -7  -4   2       96.39      100.93      8.05 o 
  -6  -4   2      132.64      122.68      3.56 o 
  -5  -4   2      134.97      137.42      3.38 o 
  -4  -4   2       22.73       17.12      1.25 o 
  -3  -4   2      315.94      309.50     14.12 o 
  -2  -4   2       32.01       23.13      1.69 o 
  -1  -4   2       50.48       64.89      2.36 o 
   0  -4   2      721.66      743.83      7.94 o 
   1  -4   2     1120.85     1223.75     13.29 o 
   2  -4   2      658.02      666.20     11.07 o 
   3  -4   2       26.79       24.19      1.27 o 
   4  -4   2      110.90      108.83      2.88 o 
   5  -4   2      111.81      117.87      5.05 o 
   6  -4   2      154.68      153.87      8.22 o 
   7  -4   2       56.09       61.57      4.36 o 
   8  -4   2        0.42        3.12      2.65 o 
   9  -4   2       20.67       19.28      4.51 o 
 -10  -3   2        3.78       -4.31      4.49 o 
  -9  -3   2        4.43       11.48      4.59 o 
  -8  -3   2       16.18       17.55      1.92 o 
  -7  -3   2       98.63       96.27      3.26 o 
  -6  -3   2      177.93      172.46      4.14 o 
  -5  -3   2       89.46       84.62      2.46 o 
  -4  -3   2       63.09       46.53      6.23 o 
  -3  -3   2      338.69      336.21      4.71 o 
  -2  -3   2      595.24      590.82      9.17 o 
  -1  -3   2      213.50      263.81      2.75 o 
   0  -3   2      751.02      736.39      6.86 o 
   1  -3   2      878.55      877.06      8.82 o 
   2  -3   2      714.79      668.26     10.96 o 
   3  -3   2      283.76      250.01      3.36 o 
   4  -3   2        0.93        0.13      0.68 o 
   5  -3   2      262.95      269.82      7.54 o 
   6  -3   2       87.02       90.81      4.53 o 
   7  -3   2      122.82      120.79     11.42 o 
   8  -3   2       27.09       32.49      4.07 o 
   9  -3   2       23.70       35.12      7.51 o 
 -10  -2   2       19.31       15.69      5.76 o 
  -9  -2   2        5.81       19.00      3.30 o 
  -8  -2   2       58.01       56.25      4.23 o 
  -7  -2   2      147.13      145.53      4.26 o 
  -6  -2   2       66.65       67.73      3.55 o 
  -5  -2   2        7.89        4.74      1.44 o 
  -4  -2   2      718.87      690.34      8.36 o 
  -3  -2   2      783.95      834.64      8.13 o 
  -2  -2   2     3560.73     3517.04     22.87 o 
  -1  -2   2       92.24       77.90      7.11 o 
   0  -2   2     1281.41     1328.82     11.48 o 
   1  -2   2     2614.54     2654.08     20.21 o 
   2  -2   2        5.31        8.24      0.48 o 
   3  -2   2      182.76      164.97      4.06 o 
   4  -2   2     1461.12     1526.31     25.25 o 
   5  -2   2      874.29      833.97     17.07 o 
   6  -2   2      212.89      229.39      7.54 o 
   7  -2   2       14.64       15.35      2.74 o 
   8  -2   2       12.54       12.07      5.97 o 
   9  -2   2       11.44       18.99      3.73 o 
 -10  -1   2       17.77       15.30      3.28 o 
  -9  -1   2       25.02       21.35      3.64 o 
  -8  -1   2       76.28       85.38      3.49 o 
  -7  -1   2       19.54       15.68      3.57 o 
  -6  -1   2      389.09      396.02     16.41 o 
  -5  -1   2      798.53      836.99     11.12 o 
  -4  -1   2      739.27      722.60      8.44 o 
  -3  -1   2      704.47      710.48      7.24 o 
  -2  -1   2     1431.07     1499.48     11.42 o 
  -1  -1   2     4014.65     4059.63     30.96 o 
   0  -1   2     1759.84     1865.08     17.94 o 
   1  -1   2      321.82      308.50      4.36 o 
   2  -1   2     1214.11     1285.15     16.00 o 
   3  -1   2      284.00      236.35      5.02 o 
   4  -1   2      511.22      540.57     48.40 o 
   5  -1   2      244.28      238.20      6.64 o 
   6  -1   2       77.02       64.47      5.79 o 
   7  -1   2       15.71       13.06      2.86 o 
   8  -1   2       95.94       92.25      5.59 o 
   9  -1   2        4.49        2.15      5.47 o 
 -10   0   2       51.01       59.47      5.86 o 
  -9   0   2       45.82       58.16      4.81 o 
  -8   0   2       64.80       56.61      4.15 o 
  -7   0   2      304.25      302.55      6.51 o 
  -6   0   2      316.22      328.90      6.01 o 
  -5   0   2     1494.80     1527.59     18.06 o 
  -4   0   2       28.13       36.49      2.74 o 
  -3   0   2      189.22      196.34      2.88 o 
  -2   0   2     2375.58     2399.50     18.09 o 
  -1   0   2     2244.43     2362.75     42.52 o 
   0   0   2      194.49      189.02      3.22 o 
   1   0   2     1302.24     1430.48     10.33 o 
   2   0   2      471.55      489.23      7.21 o 
   3   0   2      241.85      242.29      5.10 o 
   4   0   2      144.76      137.07      4.13 o 
   5   0   2       51.36       57.19      3.34 o 
   6   0   2      239.42      232.79     10.37 o 
   7   0   2      228.28      190.87     28.95 o 
   8   0   2       13.95       20.21      3.23 o 
   9   0   2        1.84        5.04      4.07 o 
 -10   1   2       13.86       11.63      3.53 o 
  -9   1   2       56.12       50.10      4.45 o 
  -8   1   2       31.45       28.52      4.05 o 
  -7   1   2      548.15      539.44      9.44 o 
  -6   1   2      396.33      404.39      8.83 o 
  -5   1   2        8.42       11.70      1.55 o 
  -4   1   2      349.65      289.46      4.29 o 
  -3   1   2       56.33       43.10      1.95 o 
  -2   1   2      760.57      801.38      9.77 o 
  -1   1   2      768.92      897.57      9.97 o 
   0   1   2      150.57      144.46      1.73 o 
   1   1   2      109.81      129.88      2.04 o 
   2   1   2     2218.35     2273.61     26.10 o 
   3   1   2     4217.21     4354.45     38.24 o 
   4   1   2      400.10      367.21      4.99 o 
   5   1   2      169.94      149.38      4.48 o 
   6   1   2       20.83       28.09      5.14 o 
   7   1   2       22.53       22.10      3.35 o 
   8   1   2       45.40       56.31      4.67 o 
   9   1   2       49.06       59.90      5.65 o 
 -10   2   2        6.68       11.02      3.04 o 
  -9   2   2      103.32      108.05     10.00 o 
  -8   2   2      143.29      135.23      4.16 o 
  -7   2   2      133.51      140.55      4.23 o 
  -6   2   2      526.26      523.14     12.57 o 
  -5   2   2        2.08        0.91      0.83 o 
  -4   2   2      475.00      438.33      5.90 o 
  -3   2   2       83.04       75.19      1.61 o 
  -2   2   2       29.51       25.99      3.50 o 
  -1   2   2     2803.94     2815.39     10.60 o 
   0   2   2      329.67      275.69      4.59 o 
   1   2   2      854.00      875.29      8.76 o 
   2   2   2      611.20      654.64      7.64 o 
   3   2   2     1970.03     2054.70     24.56 o 
   4   2   2     1129.85     1162.19     14.97 o 
   5   2   2       19.31       22.42      2.07 o 
   6   2   2       16.18       17.05      2.63 o 
   7   2   2       11.42       22.63      3.06 o 
   8   2   2       34.09       37.62      4.76 o 
   9   2   2       10.01       15.04      3.97 o 
 -10   3   2       63.04       63.91      5.34 o 
  -9   3   2       67.87       67.27      6.89 o 
  -8   3   2      221.68      232.53      7.34 o 
  -7   3   2       23.02       27.45      2.19 o 
  -6   3   2      340.61      349.07      6.67 o 
  -5   3   2      655.07      650.52      9.70 o 
  -4   3   2        2.38        5.18      2.63 o 
  -3   3   2     1257.87     1281.59     12.92 o 
  -2   3   2      189.35      138.90      1.87 o 
  -1   3   2      153.32      162.37      2.08 o 
   0   3   2      426.75      462.36      5.33 o 
   1   3   2        1.06        5.27      1.64 o 
   2   3   2       52.56       54.49      1.75 o 
   3   3   2      819.02      863.33     11.85 o 
   4   3   2      429.14      439.44      7.67 o 
   5   3   2       15.63       17.32      1.65 o 
   6   3   2        4.21        6.69      1.42 o 
   7   3   2        3.16        2.62      2.24 o 
   8   3   2        0.68       -1.30      2.24 o 
 -10   4   2       25.27       32.60      8.05 o 
  -9   4   2       97.45       98.66      6.95 o 
  -8   4   2      208.61      198.99     14.37 o 
  -7   4   2      336.94      336.49      7.33 o 
  -6   4   2        2.40        5.10      2.96 o 
  -5   4   2      103.15       95.05      4.33 o 
  -4   4   2       24.89       20.67      1.25 o 
  -3   4   2       41.02       48.51      1.46 o 
  -2   4   2      238.47      244.16      3.44 o 
  -1   4   2      304.29      263.85      4.23 o 
   0   4   2      333.33      330.80      4.76 o 
   1   4   2      339.99      317.05      5.07 o 
   2   4   2      171.24      165.58      3.72 o 
   3   4   2       10.91       14.06      2.35 o 
   4   4   2      240.40      241.19      6.87 o 
   5   4   2       99.04      102.56      3.83 o 
   6   4   2        9.13       17.29      2.11 o 
   7   4   2       19.17       20.52      3.49 o 
   8   4   2        5.80        4.21      2.69 o 
  -9   5   2      111.36      120.19     10.41 o 
  -8   5   2      107.77       97.59      4.99 o 
  -7   5   2       77.96       62.44      4.68 o 
  -6   5   2        8.04       11.43      1.72 o 
  -5   5   2       13.99       12.58      1.52 o 
  -4   5   2       41.12       41.64      4.02 o 
  -3   5   2       86.96       79.34      2.78 o 
  -2   5   2      760.29      734.31      9.52 o 
  -1   5   2      360.16      345.13      7.25 o 
   0   5   2      157.02      168.48      3.61 o 
   1   5   2      225.54      239.20      7.30 o 
   2   5   2      255.34      245.40      5.32 o 
   3   5   2      210.83      218.09      5.10 o 
   4   5   2       37.22       38.31      2.35 o 
   5   5   2       38.58       43.02      2.67 o 
   6   5   2       30.93       33.07      2.89 o 
   7   5   2       10.90       10.18      6.82 o 
  -9   6   2        0.29       -0.51      2.59 o 
  -8   6   2       85.81       94.79      8.76 o 
  -7   6   2      102.70       98.69      5.39 o 
  -6   6   2      160.13      164.52      4.64 o 
  -5   6   2       30.81       28.41      1.91 o 
  -4   6   2      238.47      206.42      4.57 o 
  -3   6   2      298.42      289.37      8.27 o 
  -2   6   2        6.06       10.21      2.85 o 
  -1   6   2       76.41       70.26      3.85 o 
   0   6   2      117.32      113.70      3.31 o 
   1   6   2      513.00      535.48      9.40 o 
   2   6   2      339.43      337.53      7.08 o 
   3   6   2        6.01        6.35      1.65 o 
   4   6   2        9.87        9.79      1.66 o 
   5   6   2       33.23       33.67      3.03 o 
   6   6   2       18.40       25.83      3.10 o 
   7   6   2        6.62        5.65      4.32 o 
  -8   7   2       46.91       55.79      7.65 o 
  -7   7   2       53.18       45.46      4.26 o 
  -6   7   2        7.35        4.23      2.84 o 
  -5   7   2      177.21      171.48      6.57 o 
  -4   7   2      159.86      176.16      8.89 o 
  -3   7   2       58.37       58.42      3.88 o 
  -2   7   2       15.15       11.00      1.47 o 
  -1   7   2        0.68        1.25      1.76 o 
   0   7   2      255.67      246.71      5.84 o 
   1   7   2      143.79      153.82      4.29 o 
   2   7   2        1.59        9.84      3.00 o 
   3   7   2        2.63        3.57      1.60 o 
   4   7   2        8.71       12.48      2.25 o 
   5   7   2       19.37       21.33      5.46 o 
   6   7   2       20.92       26.02      5.61 o 
  -7   8   2        4.87        4.00      4.08 o 
  -6   8   2       10.92       55.49     28.72 o 
  -5   8   2       28.13       33.15      3.77 o 
  -4   8   2      123.17      128.68      9.62 o 
  -3   8   2       35.08       45.74      9.40 o 
  -2   8   2        0.98        0.07      1.89 o 
  -1   8   2        3.34        6.57      4.25 o 
   0   8   2       10.66       12.56      1.89 o 
   1   8   2       26.45       24.35      2.08 o 
   2   8   2      111.55      112.42      4.32 o 
   3   8   2       63.79       68.07      7.11 o 
   4   8   2        4.60        3.14      2.38 o 
   5   8   2        0.97        3.87      2.71 o 
  -6   9   2       22.91       25.15      4.14 o 
  -5   9   2        1.46        1.10      2.19 o 
  -4   9   2       12.27       17.71      3.12 o 
  -3   9   2       92.30       91.65      5.71 o 
  -2   9   2       71.61       78.00      5.07 o 
  -1   9   2        0.22       -1.38      2.16 o 
   0   9   2        0.19       -1.08      3.10 o 
   1   9   2       28.30       23.31      5.00 o 
   2   9   2       36.21       28.12      5.31 o 
   3   9   2       40.67       46.37      6.25 o 
  -3  10   2       12.00       14.05      4.95 o 
  -2  10   2       19.08       24.34      5.48 o 
  -1  10   2       11.26       15.00      4.91 o 
   1  10   2        8.41       16.43      5.27 o 
  -4 -10   3        3.22        7.82      3.07 o 
  -3 -10   3        4.78        0.84      2.60 o 
  -2 -10   3        3.49        5.50      8.10 o 
  -1 -10   3       18.43       27.56      6.33 o 
   0 -10   3       37.27       35.80      4.27 o 
   1 -10   3        4.52        4.31      2.39 o 
   2 -10   3        0.45       -1.37      4.07 o 
   3 -10   3        5.51        3.38      2.25 o 
   4 -10   3        4.36        2.00      3.36 o 
  -5  -9   3        2.88       14.02      8.54 o 
  -4  -9   3        7.51        7.43      2.84 o 
  -3  -9   3       22.70       36.31     11.98 o 
  -2  -9   3       59.95       52.95      4.27 o 
  -1  -9   3       13.75       11.58      2.91 o 
   0  -9   3        8.33       11.22      2.80 o 
   1  -9   3       28.75       26.46      4.56 o 
   2  -9   3       24.38       20.03      4.64 o 
   3  -9   3       28.69       29.27      2.58 o 
   4  -9   3       51.31       61.26      4.66 o 
   5  -9   3        7.96        4.22      2.82 o 
  -7  -8   3        3.88        6.04      3.98 o 
  -6  -8   3        1.11       -0.94      2.94 o 
  -5  -8   3        0.37      108.99      8.18 o 
  -4  -8   3       88.54       99.13      7.22 o 
  -3  -8   3      364.02      333.01     10.84 o 
  -2  -8   3      200.30      198.37      7.56 o 
  -1  -8   3        4.50       11.26      2.34 o 
   0  -8   3        5.49        5.15      1.94 o 
   1  -8   3       82.28       85.26      3.33 o 
   2  -8   3      164.98      159.24      5.98 o 
   3  -8   3       26.10       27.75      4.74 o 
   4  -8   3        3.80        3.57      1.58 o 
   5  -8   3       55.20       58.51      4.38 o 
   6  -8   3        7.89        7.52      3.00 o 
  -8  -7   3       43.61       45.93      5.13 o 
  -7  -7   3       30.84       33.10      7.08 o 
  -6  -7   3        0.31        2.28      2.24 o 
  -5  -7   3       15.16       16.66      3.36 o 
  -4  -7   3      218.66      221.60      7.98 o 
  -3  -7   3      305.45      327.97     10.17 o 
  -2  -7   3      222.67      208.79      7.11 o 
  -1  -7   3       17.18       20.43      2.70 o 
   0  -7   3        6.87        7.17      1.65 o 
   1  -7   3       33.30       43.17      2.24 o 
   2  -7   3       33.01       23.92      3.52 o 
   3  -7   3        3.23        6.87      1.48 o 
   4  -7   3      131.94      133.22      4.28 o 
   5  -7   3      157.17      162.10      6.80 o 
   6  -7   3       56.93       59.80      8.41 o 
   7  -7   3        3.42        2.21      2.61 o 
  -8  -6   3        8.08        6.70      4.05 o 
  -7  -6   3       23.28       22.37      4.98 o 
  -6  -6   3       77.86       71.84      4.41 o 
  -5  -6   3      126.87      140.71      5.77 o 
  -4  -6   3       84.43       86.50     11.55 o 
  -3  -6   3       12.89       11.71      2.10 o 
  -2  -6   3        0.59       -1.89      1.89 o 
  -1  -6   3      173.44      166.02      5.79 o 
   0  -6   3       61.30       58.57      3.02 o 
   1  -6   3       13.81       16.35      1.46 o 
   2  -6   3       58.37       58.67      2.43 o 
   3  -6   3       53.02       57.66      2.60 o 
   4  -6   3      122.74      112.52      3.37 o 
   5  -6   3      122.18      130.12      9.24 o 
   6  -6   3      162.90      170.97      7.54 o 
   7  -6   3       58.71       53.94      9.79 o 
   8  -6   3        7.13        8.86      7.07 o 
  -9  -5   3        0.13       -2.91      4.08 o 
  -8  -5   3        3.44       -0.65      2.55 o 
  -7  -5   3       95.94      105.74      5.51 o 
  -6  -5   3      131.23      124.03      5.41 o 
  -5  -5   3      118.00      105.56      4.73 o 
  -4  -5   3       54.65       75.59      8.81 o 
  -3  -5   3       90.00       84.12      3.68 o 
  -2  -5   3      145.20      129.79      4.50 o 
  -1  -5   3      404.56      375.50      5.31 o 
   0  -5   3      315.38      269.06      4.11 o 
   1  -5   3      307.14      281.65      7.12 o 
   2  -5   3      405.05      408.65      6.60 o 
   3  -5   3        5.92        5.42      1.15 o 
   4  -5   3        0.85        0.28      0.87 o 
   5  -5   3      245.20      247.95     17.47 o 
   6  -5   3      312.39      319.99     12.67 o 
   7  -5   3      162.99      172.34      7.82 o 
   8  -5   3        9.76        6.71      3.09 o 
  -9  -4   3       32.50       31.32      3.82 o 
  -8  -4   3       11.48       16.23      2.88 o 
  -7  -4   3       20.50       19.42      5.37 o 
  -6  -4   3      161.62      151.14      5.16 o 
  -5  -4   3      518.38      489.33     12.48 o 
  -4  -4   3      738.53      743.88     20.67 o 
  -3  -4   3      835.63      845.45     15.03 o 
  -2  -4   3       81.73       54.62      2.40 o 
  -1  -4   3      280.45      306.52      3.12 o 
   0  -4   3      198.18      194.92      3.04 o 
   1  -4   3      239.77      243.05      7.52 o 
   2  -4   3      661.09      747.11      9.82 o 
   3  -4   3     1210.63     1307.23     15.66 o 
   4  -4   3        7.40        8.14      1.59 o 
   5  -4   3       22.34       26.24      6.87 o 
   6  -4   3      150.49      143.80      6.65 o 
   7  -4   3       58.96       56.00      4.44 o 
   8  -4   3       59.50       73.27     11.57 o 
 -10  -3   3       52.24       40.76      7.21 o 
  -9  -3   3       44.36       44.01      4.00 o 
  -8  -3   3        2.83        9.92      2.05 o 
  -7  -3   3       39.42       35.83      2.26 o 
  -6  -3   3      307.23      301.81      5.69 o 
  -5  -3   3      406.75      407.12      6.27 o 
  -4  -3   3      387.45      359.22      4.86 o 
  -3  -3   3        2.05        4.19      1.20 o 
  -2  -3   3       74.68       52.31      7.25 o 
  -1  -3   3       45.24       34.14      1.75 o 
   0  -3   3       12.87       26.80      1.37 o 
   1  -3   3     1426.59     1422.93     14.23 o 
   2  -3   3      811.28      820.75      9.17 o 
   3  -3   3      325.59      319.54      6.21 o 
   4  -3   3      164.82      153.41      5.05 o 
   5  -3   3       19.59       19.59      2.61 o 
   6  -3   3       53.70       61.07      4.00 o 
   7  -3   3      171.20      175.03      8.69 o 
   8  -3   3       23.62       26.54      3.70 o 
   9  -3   3       19.29       23.60      4.23 o 
 -10  -2   3       49.17       56.62      7.95 o 
  -9  -2   3       52.12       45.69      3.00 o 
  -8  -2   3       29.10       31.48      2.42 o 
  -7  -2   3        0.59       -0.99      1.08 o 
  -6  -2   3       93.25       89.23      2.86 o 
  -5  -2   3      338.49      335.20      5.64 o 
  -4  -2   3      252.09      249.57      3.83 o 
  -3  -2   3      832.79      802.78      8.30 o 
  -2  -2   3      396.87      342.20      3.37 o 
  -1  -2   3      790.06      853.61      9.48 o 
   0  -2   3      589.99      578.88      5.87 o 
   1  -2   3        7.43       17.20      1.59 o 
   2  -2   3        3.93        4.31      0.93 o 
   3  -2   3      323.10      291.64      7.92 o 
   4  -2   3      681.36      694.20     13.86 o 
   5  -2   3      218.79      198.34      6.64 o 
   6  -2   3       12.63       10.88      2.49 o 
   7  -2   3       66.71       62.95      5.41 o 
   8  -2   3       27.85       27.87      4.66 o 
   9  -2   3       14.58       12.91      3.64 o 
 -10  -1   3       38.92       36.65      4.15 o 
  -9  -1   3       96.54       99.31     11.43 o 
  -8  -1   3       63.87       57.45      2.71 o 
  -7  -1   3       10.11        9.95      1.72 o 
  -6  -1   3      150.87      146.82      5.56 o 
  -5  -1   3     1042.76     1035.93     13.51 o 
  -4  -1   3      419.27      413.90      7.19 o 
  -3  -1   3        1.66        1.56      0.76 o 
  -2  -1   3      746.56      768.70      9.38 o 
  -1  -1   3     2682.75     2745.55     21.40 o 
   0  -1   3      350.66      380.60      4.76 o 
   1  -1   3        2.24        4.38      0.63 o 
   2  -1   3      379.66      368.13      7.59 o 
   3  -1   3      606.19      541.94     10.04 o 
   4  -1   3      191.34      202.79     26.12 o 
   5  -1   3      179.70      180.34      7.06 o 
   6  -1   3       70.18       72.51      9.30 o 
   7  -1   3      154.90      153.25      8.38 o 
   8  -1   3      107.58      112.71      6.54 o 
   9  -1   3        0.32        0.36      2.44 o 
 -10   0   3       23.15       23.71      4.09 o 
  -9   0   3       48.41       57.13      4.18 o 
  -8   0   3      131.42      137.97      4.36 o 
  -7   0   3      174.91      166.32      5.34 o 
  -6   0   3       67.44       69.22      2.47 o 
  -5   0   3      230.33      225.51      4.26 o 
  -4   0   3      271.21      292.26      4.45 o 
  -3   0   3     1227.14     1292.30     12.92 o 
  -2   0   3     4855.07     4950.61     38.11 o 
  -1   0   3      307.66      312.02     13.26 o 
   0   0   3       17.64       23.68      0.86 o 
   1   0   3     1080.92     1129.20     10.35 o 
   2   0   3      172.72      156.79      2.26 o 
   3   0   3      182.33      150.05      3.71 o 
   4   0   3       72.76       69.47      3.32 o 
   5   0   3      107.01       99.07      4.41 o 
   6   0   3      411.33      388.15     11.09 o 
   7   0   3       26.22       25.88      3.52 o 
   8   0   3       10.45       16.44      3.28 o 
   9   0   3        9.93       15.11      4.09 o 
 -10   1   3        1.34        4.39      2.56 o 
  -9   1   3        7.89       10.23      2.60 o 
  -8   1   3       91.65       85.10      6.87 o 
  -7   1   3      390.95      392.67      8.13 o 
  -6   1   3      228.04      252.49      7.49 o 
  -5   1   3      284.04      303.59     10.32 o 
  -4   1   3     3018.72     2994.30     64.17 o 
  -3   1   3      771.36      798.76      8.17 o 
  -2   1   3      722.75      789.96     10.82 o 
  -1   1   3      220.07      236.10      2.25 o 
   0   1   3      348.64      319.35      3.54 o 
   1   1   3      407.87      347.09      4.22 o 
   2   1   3      485.97      477.24      5.78 o 
   3   1   3      294.22      298.18      9.50 o 
   4   1   3      170.83      153.71      2.87 o 
   5   1   3      348.75      339.27     20.62 o 
   6   1   3       17.20       18.11      3.57 o 
   7   1   3       19.56       23.76      3.48 o 
   8   1   3       29.75       26.66      3.77 o 
 -10   2   3        1.11        0.12      2.16 o 
  -9   2   3       15.72       21.12      4.78 o 
  -8   2   3       87.43       90.25      3.68 o 
  -7   2   3      143.69      153.80      4.30 o 
  -6   2   3      438.88      436.30      8.00 o 
  -5   2   3      817.73      810.50     11.22 o 
  -4   2   3      204.16      203.07      3.35 o 
  -3   2   3        4.65        6.51      1.26 o 
  -2   2   3       28.93       61.43      2.13 o 
  -1   2   3       34.73       28.74      2.86 o 
   0   2   3     2654.31     2692.91     25.46 o 
   1   2   3        4.65       12.52      2.29 o 
   2   2   3      212.37      231.36      3.83 o 
   3   2   3      190.20      189.77      5.76 o 
   4   2   3      483.29      477.20     20.53 o 
   5   2   3      669.86      659.71     15.72 o 
   6   2   3      178.10      180.04      8.08 o 
   7   2   3       15.76       16.99      3.12 o 
   8   2   3        0.45        0.47      2.26 o 
 -10   3   3       25.73       26.95      5.99 o 
  -9   3   3       18.37       18.76      7.59 o 
  -8   3   3       33.90       35.16      4.73 o 
  -7   3   3      105.56      105.42      3.79 o 
  -6   3   3      254.10      281.21      5.69 o 
  -5   3   3      371.12      370.34      6.13 o 
  -4   3   3      883.41      836.47     26.20 o 
  -3   3   3      467.27      445.71     35.21 o 
  -2   3   3       82.09       61.76      2.47 o 
  -1   3   3       40.59       40.00      2.41 o 
   0   3   3      258.74      261.79      4.03 o 
   1   3   3      326.80      312.84      4.67 o 
   2   3   3       93.83       91.35      2.95 o 
   3   3   3      457.92      452.07      7.50 o 
   4   3   3      378.53      381.23      7.69 o 
   5   3   3      349.24      350.20     10.53 o 
   6   3   3       61.01       64.36      4.38 o 
   7   3   3        4.93        1.61      4.37 o 
   8   3   3        0.70       -2.69      2.69 o 
 -10   4   3       16.06       20.93      5.85 o 
  -9   4   3       61.05       71.94      7.80 o 
  -8   4   3      130.00      119.75      4.48 o 
  -7   4   3      184.31      178.37     10.23 o 
  -6   4   3      283.99      265.64      5.70 o 
  -5   4   3      350.99      333.24     17.45 o 
  -4   4   3      227.45      223.76      3.73 o 
  -3   4   3      113.14      111.33      1.95 o 
  -2   4   3      204.85      184.09     11.30 o 
  -1   4   3      204.69      188.28      5.61 o 
   0   4   3       50.28       51.58      1.98 o 
   1   4   3      479.78      467.10      7.02 o 
   2   4   3        4.64        9.38      1.61 o 
   3   4   3       18.61       21.40      1.86 o 
   4   4   3      162.55      170.14      4.46 o 
   5   4   3       10.73       12.02      1.66 o 
   6   4   3       52.20       55.19      4.14 o 
   7   4   3       18.27       21.96      3.56 o 
  -9   5   3       28.17       35.09      6.18 o 
  -8   5   3       68.19       61.53      4.10 o 
  -7   5   3      222.34      196.85     19.67 o 
  -6   5   3      424.98      425.68     17.09 o 
  -5   5   3       49.61       47.14      3.66 o 
  -4   5   3       47.84       42.99      3.36 o 
  -3   5   3       86.01       78.88      3.90 o 
  -2   5   3       71.92       63.42      3.53 o 
  -1   5   3       75.76       68.13      4.03 o 
   0   5   3       11.37       13.28      1.70 o 
   1   5   3        3.56        1.02      1.13 o 
   2   5   3      324.97      333.20      6.78 o 
   3   5   3       40.10       48.38      3.19 o 
   4   5   3       40.90       37.40      2.48 o 
   5   5   3       89.24       86.37      3.91 o 
   6   5   3       26.36       27.25      3.82 o 
   7   5   3       10.02        6.16      4.53 o 
  -9   6   3        0.99        5.27      5.40 o 
  -8   6   3       37.05       38.11      6.06 o 
  -7   6   3      173.88      169.25      7.04 o 
  -6   6   3       85.34       84.71      4.68 o 
  -5   6   3       84.05       74.95      4.53 o 
  -4   6   3        0.70       -0.56      1.57 o 
  -3   6   3        6.78        8.70      2.29 o 
  -2   6   3      145.61      148.76      5.75 o 
  -1   6   3       54.36       47.80      5.20 o 
   0   6   3      224.59      215.14      9.36 o 
   1   6   3      327.40      330.62      6.78 o 
   2   6   3       82.49       91.68      3.42 o 
   3   6   3       31.61       28.95      2.20 o 
   4   6   3       34.29       34.18      3.86 o 
   5   6   3       24.25       24.65      3.50 o 
   6   6   3        3.35        2.57      3.66 o 
  -8   7   3        5.19       13.26      5.08 o 
  -7   7   3       23.26       22.52      3.40 o 
  -6   7   3       70.41       63.19      4.52 o 
  -5   7   3      113.84      126.69      6.26 o 
  -4   7   3      196.48      211.82      7.60 o 
  -3   7   3       40.88       45.64      3.56 o 
  -2   7   3       62.79       65.77      4.08 o 
  -1   7   3      179.23      171.51      8.31 o 
   0   7   3       28.03       27.40      2.62 o 
   1   7   3        3.91        5.12      1.49 o 
   2   7   3       62.46       63.91      3.20 o 
   3   7   3       99.97      100.30      4.14 o 
   4   7   3        4.25        4.64      2.09 o 
   5   7   3        0.10       -2.72      2.72 o 
  -7   8   3       20.71       26.89      4.39 o 
  -6   8   3       52.22       51.82      4.91 o 
  -5   8   3       25.46       24.32      3.72 o 
  -4   8   3       52.76       41.21      4.17 o 
  -3   8   3       77.14       75.60      5.12 o 
  -2   8   3       31.00       41.12      7.80 o 
  -1   8   3        5.49        6.78      2.51 o 
   0   8   3       25.04       21.19      3.01 o 
   1   8   3        3.10        2.95      1.70 o 
   2   8   3       93.76       97.10      6.81 o 
   3   8   3       50.28       52.65      6.25 o 
   4   8   3        2.66        6.23      3.59 o 
  -5   9   3        0.31        0.14      2.06 o 
  -4   9   3        0.55       -0.87      2.21 o 
  -3   9   3       76.86       72.00      5.49 o 
  -2   9   3       48.80       65.37      5.85 o 
  -1   9   3        8.26       12.20      3.11 o 
   0   9   3        7.42       15.05      4.20 o 
   1   9   3        3.92       -2.27      4.17 o 
  -2  10   3       31.97       31.56      6.27 o 
  -4 -10   4        2.09        2.64      2.75 o 
  -3 -10   4        4.02        5.10      3.10 o 
  -2 -10   4       15.07       20.02      3.62 o 
  -1 -10   4       58.38       49.68      4.93 o 
   0 -10   4       90.03       97.61      5.92 o 
   1 -10   4       38.71       42.75      4.56 o 
   2 -10   4        7.89        1.69      2.38 o 
   3 -10   4        1.24        4.57      4.51 o 
  -5  -9   4       14.57       23.78      3.82 o 
  -4  -9   4       15.53       15.94      3.32 o 
  -3  -9   4       29.38       33.06      6.25 o 
  -2  -9   4       22.55       22.48      3.57 o 
  -1  -9   4        2.36        2.20      2.25 o 
   0  -9   4       15.24       15.57      2.75 o 
   1  -9   4       26.81       31.39      3.52 o 
   2  -9   4       24.03       22.46      3.08 o 
   3  -9   4       14.08       16.39      2.37 o 
   4  -9   4        1.08       -1.21      2.04 o 
   5  -9   4        3.67        4.25      2.69 o 
  -7  -8   4        7.23       10.02      3.40 o 
  -6  -8   4       18.76       20.36      3.59 o 
  -5  -8   4        1.35        4.01      2.75 o 
  -4  -8   4        2.62        3.60      2.31 o 
  -3  -8   4       11.02       17.52      5.12 o 
  -2  -8   4       21.08       19.51      3.13 o 
  -1  -8   4       44.54       49.95      3.90 o 
   0  -8   4       90.20       87.20      4.73 o 
   1  -8   4      142.63      152.56      6.24 o 
   2  -8   4       59.03       60.32      5.59 o 
   3  -8   4       19.65       18.63      2.68 o 
   4  -8   4       38.53       36.77      4.21 o 
   5  -8   4       21.26       22.13      5.03 o 
   6  -8   4        7.79        4.92      2.84 o 
  -8  -7   4        1.31        1.30      2.54 o 
  -7  -7   4        0.38       -2.48      2.48 o 
  -6  -7   4       15.05       18.57      3.03 o 
  -5  -7   4       28.80       35.90      3.53 o 
  -4  -7   4        0.80        3.04      1.95 o 
  -3  -7   4       76.00       69.41     17.66 o 
  -2  -7   4      586.56      577.34     16.07 o 
  -1  -7   4      682.52      637.81     15.04 o 
   0  -7   4      303.31      291.19      7.51 o 
   1  -7   4        0.51        0.66      1.35 o 
   2  -7   4        6.54        8.56      1.51 o 
   3  -7   4       89.23       88.49      3.35 o 
   4  -7   4      152.16      153.42      6.35 o 
   5  -7   4       23.79       24.27      3.27 o 
   6  -7   4        7.07       16.09      3.98 o 
   7  -7   4       16.93       17.17      4.19 o 
  -8  -6   4        2.07        2.33      2.59 o 
  -7  -6   4       17.67       22.65      4.00 o 
  -6  -6   4      118.96      117.53      5.61 o 
  -5  -6   4      146.19      144.31      6.87 o 
  -4  -6   4       66.27       71.55     11.71 o 
  -3  -6   4       51.36       43.08      3.23 o 
  -2  -6   4      606.80      639.38     14.20 o 
  -1  -6   4      546.03      532.35     16.28 o 
   0  -6   4        0.68        0.86      1.08 o 
   1  -6   4        2.49        0.63      1.52 o 
   2  -6   4      117.12      113.91      3.36 o 
   3  -6   4       20.13       21.16      3.20 o 
   4  -6   4        0.63        1.49      1.72 o 
   5  -6   4       23.74       27.43      4.72 o 
   6  -6   4       28.13       29.52      3.70 o 
   7  -6   4       88.77       93.43      8.46 o 
  -9  -5   4        1.09        5.17      2.55 o 
  -8  -5   4        7.97        9.15      2.63 o 
  -7  -5   4       29.16       30.82      8.47 o 
  -6  -5   4       48.13       48.10      3.52 o 
  -5  -5   4       40.29       38.03      4.50 o 
  -4  -5   4       77.76       87.00      8.79 o 
  -3  -5   4      188.09      190.52      5.87 o 
  -2  -5   4      192.60      181.60      5.34 o 
  -1  -5   4      140.09      142.48      2.24 o 
   0  -5   4       59.45       46.75      1.76 o 
   1  -5   4      204.22      190.08      5.44 o 
   2  -5   4       85.81       86.04      4.08 o 
   3  -5   4       21.40       25.91      3.49 o 
   4  -5   4        0.90       -1.58      3.63 o 
   5  -5   4       58.61       55.47      4.03 o 
   6  -5   4      177.00      168.03      7.43 o 
   7  -5   4       62.77       53.72      6.91 o 
   8  -5   4       80.28       77.93      8.56 o 
  -9  -4   4        1.52        4.81      2.35 o 
  -8  -4   4        5.21        5.92      2.54 o 
  -7  -4   4       11.67       14.09      2.98 o 
  -6  -4   4       45.22       35.59      5.17 o 
  -5  -4   4      212.57      215.33      6.79 o 
  -4  -4   4      563.04      572.70     12.49 o 
  -3  -4   4      840.22      838.28     15.52 o 
  -2  -4   4       52.99       61.76      2.71 o 
  -1  -4   4      297.41      286.13     10.49 o 
   0  -4   4      172.98      158.79      8.85 o 
   1  -4   4       71.66       66.28      1.89 o 
   2  -4   4      667.59      669.78      9.23 o 
   3  -4   4      281.43      279.66     10.70 o 
   4  -4   4      109.58      101.30      4.52 o 
   5  -4   4        5.82        8.80      2.31 o 
   6  -4   4       36.15       43.05     14.20 o 
   7  -4   4       49.76       48.73      7.23 o 
   8  -4   4       88.73       83.00      6.30 o 
 -10  -3   4        0.45       -4.46      4.46 o 
  -9  -3   4       13.95       21.85      3.38 o 
  -8  -3   4       78.52       76.27      4.29 o 
  -7  -3   4      174.32      183.56      5.03 o 
  -6  -3   4       50.52       42.33      5.08 o 
  -5  -3   4      308.88      276.80      9.03 o 
  -4  -3   4      564.41      607.86     19.83 o 
  -3  -3   4     1014.09     1088.91     22.26 o 
  -2  -3   4     1116.73     1077.58     18.32 o 
  -1  -3   4       25.46       27.90      1.01 o 
   0  -3   4      670.60      622.31      8.20 o 
   1  -3   4       75.82       60.19      2.42 o 
   2  -3   4        1.01        2.71      1.59 o 
   3  -3   4      273.92      292.22      9.05 o 
   4  -3   4      383.23      387.86     10.12 o 
   5  -3   4       89.29       88.12      4.91 o 
   6  -3   4       16.12       25.31      3.15 o 
   7  -3   4       43.14       38.94      4.54 o 
   8  -3   4       14.73       16.29      3.46 o 
 -10  -2   4        6.44        4.78      4.19 o 
  -9  -2   4      168.92      158.30      5.60 o 
  -8  -2   4      135.05      141.01      4.42 o 
  -7  -2   4       13.93       14.96      4.32 o 
  -6  -2   4        8.16        9.46      1.49 o 
  -5  -2   4       58.09       50.70      1.99 o 
  -4  -2   4     1915.56     1981.90     21.32 o 
  -3  -2   4      778.96      802.03      8.87 o 
  -2  -2   4       53.64       45.30      1.24 o 
  -1  -2   4       24.07       12.87      0.92 o 
   0  -2   4      109.94      103.62      1.96 o 
   1  -2   4        8.28       22.10      1.79 o 
   2  -2   4       10.88        9.62      0.71 o 
   3  -2   4      904.66      888.30     16.44 o 
   4  -2   4      543.37      537.24     12.41 o 
   5  -2   4      212.51      203.31      7.02 o 
   6  -2   4       11.47       12.58      2.57 o 
   7  -2   4        1.43        5.80      2.82 o 
   8  -2   4       30.27       37.54      4.37 o 
 -10  -1   4        7.36       14.09      5.84 o 
  -9  -1   4       70.64       58.60      9.22 o 
  -8  -1   4      191.55      195.62      5.88 o 
  -7  -1   4       10.47       10.06      1.41 o 
  -6  -1   4      162.46      145.94      4.41 o 
  -5  -1   4      209.62      188.86      4.95 o 
  -4  -1   4       76.24       94.25      2.49 o 
  -3  -1   4      597.07      603.82      7.29 o 
  -2  -1   4      850.48      895.24      9.33 o 
  -1  -1   4      501.10      506.99      5.88 o 
   0  -1   4       84.76       76.62      1.70 o 
   1  -1   4     1653.57     1768.31     17.85 o 
   2  -1   4       50.84       38.78      2.85 o 
   3  -1   4       86.64       70.10      3.07 o 
   4  -1   4       91.60       91.44      4.18 o 
   5  -1   4        4.69        1.63      1.85 o 
   6  -1   4      148.36      154.92      6.92 o 
   7  -1   4       60.04       65.69      4.81 o 
   8  -1   4       26.64       26.01      3.96 o 
 -10   0   4        1.04       -0.02      2.41 o 
  -9   0   4        4.46        6.02      1.86 o 
  -8   0   4      276.86      290.01      8.82 o 
  -7   0   4      401.15      415.17      8.45 o 
  -6   0   4       20.70       29.02      2.01 o 
  -5   0   4       14.63        9.84      1.27 o 
  -4   0   4       10.46        8.02      1.04 o 
  -3   0   4     2910.30     3113.73     30.19 o 
  -2   0   4     1410.64     1306.88     12.71 o 
  -1   0   4      610.44      661.44     16.24 o 
   0   0   4      350.51      350.87      4.41 o 
   1   0   4      335.70      293.55      5.15 o 
   2   0   4      257.87      269.40      5.13 o 
   3   0   4       48.27       44.32      4.57 o 
   4   0   4      206.19      201.31     16.62 o 
   5   0   4      352.91      339.67     16.00 o 
   6   0   4      109.66      107.46      5.93 o 
   7   0   4       13.23       18.41      3.61 o 
   8   0   4       20.23       31.52      5.01 o 
 -10   1   4        1.39       -0.09      4.18 o 
  -9   1   4       13.24       15.40      2.19 o 
  -8   1   4       40.94       37.68      2.48 o 
  -7   1   4      423.97      463.93      9.06 o 
  -6   1   4       69.66       66.91      2.71 o 
  -5   1   4      430.88      399.64     11.36 o 
  -4   1   4      742.60      711.45     17.77 o 
  -3   1   4        1.81        5.31      1.55 o 
  -2   1   4     1098.44     1135.12     23.10 o 
  -1   1   4      707.53      749.53      7.25 o 
   0   1   4     1167.48     1162.16     11.84 o 
   1   1   4      526.72      547.03     13.67 o 
   2   1   4      333.48      319.40      4.86 o 
   3   1   4       27.20       22.28      3.23 o 
   4   1   4       78.41       65.92      3.07 o 
   5   1   4       30.48       26.42      3.00 o 
   6   1   4        1.20        0.59      3.61 o 
   7   1   4       58.91       43.29      4.39 o 
   8   1   4       36.29       34.37      4.44 o 
 -10   2   4       32.59       36.94      3.94 o 
  -9   2   4       11.23       12.78      2.13 o 
  -8   2   4        3.57        6.56      3.05 o 
  -7   2   4       30.70       26.06      2.47 o 
  -6   2   4      734.99      745.07     12.74 o 
  -5   2   4      256.83      245.81      9.77 o 
  -4   2   4      801.75      797.68     21.08 o 
  -3   2   4      547.99      613.97     11.35 o 
  -2   2   4      630.66      461.93    106.26 o 
  -1   2   4      371.50      362.01      8.66 o 
   0   2   4      108.70       91.22      1.83 o 
   1   2   4        1.54        5.22      1.59 o 
   2   2   4      116.67      115.68      2.96 o 
   3   2   4      144.46      131.83      5.85 o 
   4   2   4      113.65      101.86      5.26 o 
   5   2   4       31.77       39.67      5.59 o 
   6   2   4      149.86      142.47      7.43 o 
   7   2   4       58.69       57.52      4.87 o 
   8   2   4       14.60       19.18      3.79 o 
  -9   3   4        0.81        1.28      2.78 o 
  -8   3   4        9.54       10.83      3.36 o 
  -7   3   4       13.07       17.94      2.91 o 
  -6   3   4      175.65      168.66      4.94 o 
  -5   3   4      431.00      405.26     14.54 o 
  -4   3   4      831.50      824.45     27.44 o 
  -3   3   4      808.41      858.30     24.18 o 
  -2   3   4       35.55       29.83      2.08 o 
  -1   3   4        3.22        4.10      1.59 o 
   0   3   4      128.11      127.84      2.38 o 
   1   3   4      363.27      354.34      5.68 o 
   2   3   4      305.48      311.02      5.92 o 
   3   3   4       55.59       47.73      2.45 o 
   4   3   4       13.18       16.35      1.73 o 
   5   3   4       10.63        9.41      7.17 o 
   6   3   4      148.99      132.23      6.94 o 
   7   3   4       95.50       87.77      7.85 o 
 -10   4   4       39.68       40.13      7.06 o 
  -9   4   4       50.48       68.10      7.72 o 
  -8   4   4       19.76       22.47      3.12 o 
  -7   4   4       80.62       75.94      4.49 o 
  -6   4   4       96.58       82.76      4.62 o 
  -5   4   4      197.88      195.21      9.58 o 
  -4   4   4       61.15       73.91      4.30 o 
  -3   4   4      919.23      909.71     18.20 o 
  -2   4   4      533.45      535.77     16.01 o 
  -1   4   4      116.71      104.43      3.92 o 
   0   4   4      175.79      149.77      3.72 o 
   1   4   4        9.95       15.99      1.47 o 
   2   4   4      142.87      147.67      4.27 o 
   3   4   4      125.74      125.38      4.06 o 
   4   4   4       13.45       13.96      1.92 o 
   5   4   4       24.17       30.99      4.80 o 
   6   4   4      116.14      109.44      9.45 o 
   7   4   4       49.00       42.11      4.67 o 
  -9   5   4       61.18       69.88      8.37 o 
  -8   5   4       23.30       20.22      3.42 o 
  -7   5   4      130.37      137.16      6.56 o 
  -6   5   4      182.89      219.89     14.65 o 
  -5   5   4      180.75      160.41      6.47 o 
  -4   5   4      395.34      409.69     10.92 o 
  -3   5   4      307.60      319.79      9.13 o 
  -2   5   4      345.78      333.17      8.92 o 
  -1   5   4        2.17        3.46      2.22 o 
   0   5   4        0.58        1.25      0.83 o 
   1   5   4       73.67       71.57      2.93 o 
   2   5   4       34.09       39.49      3.77 o 
   3   5   4        5.11        6.92      1.73 o 
   4   5   4       51.31       45.92      2.69 o 
   5   5   4       34.37       35.79      2.68 o 
   6   5   4       10.05       12.03      5.79 o 
  -8   6   4       85.24       88.09      5.80 o 
  -7   6   4        5.76        9.25      5.85 o 
  -6   6   4      143.34      134.86      6.34 o 
  -5   6   4      389.76      368.94     11.67 o 
  -4   6   4      171.83      156.63      6.67 o 
  -3   6   4        7.23        5.65      2.49 o 
  -2   6   4       43.02       50.21      3.55 o 
  -1   6   4        3.86        2.81      1.83 o 
   0   6   4      164.84      164.42      7.33 o 
   1   6   4       89.86       90.22      3.15 o 
   2   6   4        1.14       -0.12      1.28 o 
   3   6   4       11.77       15.71      2.32 o 
   4   6   4       32.22       36.82      3.00 o 
   5   6   4       20.38       25.16      3.50 o 
  -8   7   4       12.71       20.45      5.65 o 
  -7   7   4        1.77        1.70      2.55 o 
  -6   7   4       20.72       22.66      5.64 o 
  -5   7   4      185.91      178.59      7.73 o 
  -4   7   4       92.22       99.86      5.51 o 
  -3   7   4        1.56        0.59      1.82 o 
  -2   7   4        1.00        0.52      1.96 o 
  -1   7   4      124.93      140.85      6.15 o 
   0   7   4       19.07       27.83      9.18 o 
   1   7   4       30.11       25.39      3.04 o 
   2   7   4       83.56       85.17      4.94 o 
   3   7   4       26.92       29.84      3.64 o 
   4   7   4       26.50       28.24      3.73 o 
  -6   8   4       12.56       17.13      3.87 o 
  -5   8   4       39.47       34.21      4.06 o 
  -4   8   4       72.43       69.01      6.82 o 
  -3   8   4       92.24       85.50      6.54 o 
  -2   8   4       55.00       58.35      5.58 o 
  -1   8   4       16.12       22.85      8.99 o 
   0   8   4       24.16       32.24      3.83 o 
   1   8   4        9.34       10.50      3.34 o 
   2   8   4       13.03       14.11      3.67 o 
   3   8   4       18.62       17.15      4.74 o 
  -5   9   4        3.63        4.07      2.82 o 
  -4   9   4       31.44       29.66      4.46 o 
  -3   9   4       18.35       25.24      3.90 o 
  -2   9   4       13.64       18.86      3.75 o 
  -1   9   4       33.11       34.87      4.08 o 
   0   9   4        8.91        8.79      3.80 o 
   1   9   4        3.39        4.85      4.74 o 
  -3 -10   5        0.12        8.84      9.79 o 
  -2 -10   5        3.18        2.89      2.93 o 
  -1 -10   5       25.84       28.58      6.21 o 
   0 -10   5       40.19       43.18      7.57 o 
   1 -10   5       53.19       54.80      4.70 o 
   2 -10   5       26.67       28.59      6.59 o 
  -5  -9   5       10.82       16.03      3.84 o 
  -4  -9   5       25.59       33.74     10.05 o 
  -3  -9   5       39.53       36.06      4.13 o 
  -2  -9   5       12.59       24.08      3.72 o 
  -1  -9   5       19.86       18.95      3.33 o 
   0  -9   5       42.51       43.02      3.84 o 
   1  -9   5       63.29       62.48      6.55 o 
   2  -9   5      121.93      126.42     12.30 o 
   3  -9   5       18.56       14.33      4.80 o 
   4  -9   5        2.90       -4.23      4.23 o 
  -7  -8   5        2.19        1.32      2.52 o 
  -6  -8   5        6.02       10.06      3.42 o 
  -5  -8   5       33.17       26.07      3.64 o 
  -4  -8   5       55.60       55.45      4.81 o 
  -3  -8   5       27.57       31.46      3.79 o 
  -2  -8   5        2.94        1.10      1.92 o 
  -1  -8   5        2.24       -1.60      2.12 o 
   0  -8   5      114.16      103.33      5.06 o 
   1  -8   5       41.69       42.19      3.74 o 
   2  -8   5        9.96       13.74      1.96 o 
   3  -8   5       52.85       57.73      5.47 o 
   4  -8   5       15.90       10.96      2.63 o 
   5  -8   5        3.13       11.42      5.36 o 
  -8  -7   5        1.72       -1.11      2.39 o 
  -7  -7   5       11.84       17.85      4.43 o 
  -6  -7   5        1.34        7.65      5.74 o 
  -5  -7   5       46.24       44.51      4.35 o 
  -4  -7   5       38.19       38.38      3.84 o 
  -3  -7   5        1.37        6.10      2.09 o 
  -2  -7   5       22.20       39.38     10.12 o 
  -1  -7   5       79.56       83.68      4.54 o 
   0  -7   5      112.90      103.09      5.10 o 
   1  -7   5       88.00       79.56      3.70 o 
   2  -7   5       36.86       47.40      4.25 o 
   3  -7   5      170.00      173.24      4.82 o 
   4  -7   5       94.36       93.86      5.42 o 
   5  -7   5       15.85       15.74      3.90 o 
   6  -7   5       16.19       15.62      3.42 o 
  -8  -6   5        6.33        9.10      3.24 o 
  -7  -6   5        0.30        1.57      4.48 o 
  -6  -6   5        4.65        9.68      2.58 o 
  -5  -6   5       42.64       48.07     10.00 o 
  -4  -6   5       79.96       73.52      4.71 o 
  -3  -6   5       34.73       42.59      3.64 o 
  -2  -6   5      119.63      124.33      5.32 o 
  -1  -6   5      358.66      355.23      9.57 o 
   0  -6   5      453.08      450.71      7.50 o 
   1  -6   5      945.87      932.63     15.77 o 
   2  -6   5      188.37      176.40      4.42 o 
   3  -6   5        7.99        8.52      1.86 o 
   4  -6   5       23.06       30.28      3.37 o 
   5  -6   5       17.75       20.69      3.53 o 
   6  -6   5       18.33       30.22      8.63 o 
   7  -6   5       21.90       27.35      4.34 o 
  -9  -5   5       46.89       52.48      5.13 o 
  -8  -5   5       76.21       56.75      7.08 o 
  -7  -5   5        9.19       23.98      5.69 o 
  -6  -5   5        0.38       -1.24      1.89 o 
  -5  -5   5       32.57       38.29      3.32 o 
  -4  -5   5      208.64      200.04      6.69 o 
  -3  -5   5      454.66      442.47     10.61 o 
  -2  -5   5      106.05      109.83      7.39 o 
  -1  -5   5      480.54      469.06     28.70 o 
   0  -5   5      716.16      728.40     12.32 o 
   1  -5   5       39.24       41.87      1.92 o 
   2  -5   5       18.67       16.30      1.70 o 
   3  -5   5        5.29        3.80      1.68 o 
   4  -5   5       12.16       17.91      7.14 o 
   5  -5   5      116.67      115.17      5.90 o 
   6  -5   5        4.05        3.38      2.72 o 
   7  -5   5        6.13        9.29      3.55 o 
  -9  -4   5        8.72       17.25      3.47 o 
  -8  -4   5        5.39        3.75      2.71 o 
  -7  -4   5       17.46       20.49      6.06 o 
  -6  -4   5        6.30        4.36      4.85 o 
  -5  -4   5      163.13      155.92      5.83 o 
  -4  -4   5      196.20      210.41      6.46 o 
  -3  -4   5       59.08       44.41      3.99 o 
  -2  -4   5      177.95      185.13      5.36 o 
  -1  -4   5      105.60      104.73      2.36 o 
   0  -4   5      200.17      204.96      5.44 o 
   1  -4   5      223.01      229.20      4.78 o 
   2  -4   5      103.26      102.81      4.87 o 
   3  -4   5      189.63      185.59      6.20 o 
   4  -4   5       51.42       52.98      6.34 o 
   5  -4   5       10.07       18.19      7.35 o 
   6  -4   5        7.97        9.45      6.55 o 
   7  -4   5        5.99        0.63      3.27 o 
 -10  -3   5        6.22        6.48      4.51 o 
  -9  -3   5        1.68        3.88      2.47 o 
  -8  -3   5        3.75        1.29      3.33 o 
  -7  -3   5       44.22       43.23      4.03 o 
  -6  -3   5       99.24       99.24      5.05 o 
  -5  -3   5       27.54       22.83      1.64 o 
  -4  -3   5      215.32      194.41      8.04 o 
  -3  -3   5      327.81      308.13      4.32 o 
  -2  -3   5      559.73      554.78      7.19 o 
  -1  -3   5     1379.74     1520.81     16.73 o 
   0  -3   5     1108.29     1103.08     20.58 o 
   1  -3   5      224.68      228.78      5.59 o 
   2  -3   5       22.19       18.37      2.42 o 
   3  -3   5       80.18       74.22      3.85 o 
   4  -3   5       94.05      107.28      6.60 o 
   5  -3   5       84.13       81.33      5.07 o 
   6  -3   5       76.75       68.05      4.91 o 
   7  -3   5        5.67       10.17      5.32 o 
   8  -3   5       10.11       21.24      5.48 o 
 -10  -2   5       11.95        7.35      5.57 o 
  -9  -2   5        5.21        7.08      2.38 o 
  -8  -2   5        3.72        6.28      3.72 o 
  -7  -2   5       70.32       79.71      6.66 o 
  -6  -2   5      411.75      398.21     10.79 o 
  -5  -2   5      257.55      254.95      5.00 o 
  -4  -2   5      380.95      352.90      6.54 o 
  -3  -2   5      894.03     1015.40     33.57 o 
  -2  -2   5     1084.99     1219.78     13.49 o 
  -1  -2   5     1161.61     1212.92     36.22 o 
   0  -2   5       20.43       15.87      1.69 o 
   1  -2   5        2.55        7.66      1.03 o 
   2  -2   5      268.06      251.92      4.08 o 
   3  -2   5      149.50      156.41      5.41 o 
   4  -2   5      167.39      153.60      6.62 o 
   5  -2   5       84.99       81.32      4.58 o 
   6  -2   5       39.13       38.77      4.03 o 
   7  -2   5       37.46       50.57      4.61 o 
   8  -2   5        0.51       -3.33      3.33 o 
 -10  -1   5       14.83       18.75      5.38 o 
  -9  -1   5        3.12        2.84      1.61 o 
  -8  -1   5      115.82       97.91      9.05 o 
  -7  -1   5      345.16      364.07      7.59 o 
  -6  -1   5      389.94      379.53      7.38 o 
  -5  -1   5        9.04       10.11      1.81 o 
  -4  -1   5      195.78      181.71      3.67 o 
  -3  -1   5     1368.17     1364.26     15.68 o 
  -2  -1   5     2289.85     2450.34     25.49 o 
  -1  -1   5        4.36        4.06      2.01 o 
   0  -1   5      200.34      188.52      3.38 o 
   1  -1   5      103.53      102.54      2.38 o 
   2  -1   5       76.17       63.34      1.91 o 
   3  -1   5      148.02      147.69      5.40 o 
   4  -1   5        2.32        3.81      2.18 o 
   5  -1   5      138.13      126.03      5.63 o 
   6  -1   5      181.58      187.18      8.31 o 
   7  -1   5       17.10       19.98      3.81 o 
   8  -1   5        0.16       -2.81      2.81 o 
 -10   0   5        2.38        3.32      5.29 o 
  -9   0   5        0.92        3.73      2.53 o 
  -8   0   5       72.73       72.03      3.79 o 
  -7   0   5      318.79      316.24      7.01 o 
  -6   0   5       40.34       49.22      2.36 o 
  -5   0   5       12.58       14.57      1.65 o 
  -4   0   5      334.90      327.55      8.83 o 
  -3   0   5      247.36      216.49      3.68 o 
  -2   0   5     1137.82     1221.55     13.49 o 
  -1   0   5      713.21      803.62     15.31 o 
   0   0   5       70.69       55.62      2.85 o 
   1   0   5      841.15      813.35     10.34 o 
   2   0   5       23.02       22.99      1.39 o 
   3   0   5       10.40        8.54      0.98 o 
   4   0   5      281.42      295.62      8.90 o 
   5   0   5       74.92       70.28      4.53 o 
   6   0   5       16.26       15.60      3.19 o 
   7   0   5        7.80       12.53      3.39 o 
   8   0   5       14.36       28.68      7.39 o 
 -10   1   5        8.38        9.61      5.81 o 
  -9   1   5       10.64       10.33      2.08 o 
  -8   1   5        4.46        5.60      1.72 o 
  -7   1   5       57.41       64.77      3.09 o 
  -6   1   5      778.77      757.84     13.51 o 
  -5   1   5      805.52      839.50     12.23 o 
  -4   1   5       25.34       22.51      1.30 o 
  -3   1   5       43.24       69.28      2.74 o 
  -2   1   5       13.20        9.83      1.50 o 
  -1   1   5     1570.96     1644.36     22.94 o 
   0   1   5     1316.05     1293.77     14.88 o 
   1   1   5      387.78      388.59      8.20 o 
   2   1   5      208.43      206.22      9.46 o 
   3   1   5       55.12       52.75      2.10 o 
   4   1   5       44.22       59.19      3.84 o 
   5   1   5        2.00        0.12      1.71 o 
   6   1   5       31.50       42.05      5.09 o 
   7   1   5       46.20       45.06      5.06 o 
 -10   2   5       78.07       91.43      8.59 o 
  -9   2   5       30.25       36.29      4.45 o 
  -8   2   5       18.72       15.89      2.41 o 
  -7   2   5       25.29       26.81      2.25 o 
  -6   2   5      155.88      157.09      4.04 o 
  -5   2   5      456.38      435.94      6.64 o 
  -4   2   5      191.49      186.06      5.69 o 
  -3   2   5      198.09      197.65      5.60 o 
  -2   2   5      465.38      440.25      9.51 o 
  -1   2   5      806.97      827.13      8.83 o 
   0   2   5      466.24      450.69     20.70 o 
   1   2   5       53.18       52.34      1.98 o 
   2   2   5      433.30      412.63      6.95 o 
   3   2   5       36.07       34.25      2.49 o 
   4   2   5       11.19       12.87      1.53 o 
   5   2   5       50.56       50.07      4.25 o 
   6   2   5        0.32        5.89      3.63 o 
   7   2   5       10.39        8.77      7.88 o 
 -10   3   5       79.39       92.60      9.20 o 
  -9   3   5       96.67       84.58      5.38 o 
  -8   3   5       35.87       45.74      5.85 o 
  -7   3   5        1.11        4.16      2.20 o 
  -6   3   5        9.77       12.70      3.52 o 
  -5   3   5      310.43      307.79      8.84 o 
  -4   3   5      843.81      844.48     17.73 o 
  -3   3   5      382.71      405.17      9.77 o 
  -2   3   5      681.67      704.29     14.59 o 
  -1   3   5       46.93       39.74      3.09 o 
   0   3   5      119.37      117.73      2.74 o 
   1   3   5       65.78       55.41      2.14 o 
   2   3   5       22.44       20.71      2.82 o 
   3   3   5      266.51      250.22      9.30 o 
   4   3   5        2.32        3.40      1.32 o 
   5   3   5       16.46       15.02      3.44 o 
   6   3   5        1.75        0.16      3.65 o 
   7   3   5        6.49        7.80      3.16 o 
  -9   4   5      101.04      100.92      6.73 o 
  -8   4   5       16.99       16.91      3.75 o 
  -7   4   5       11.72       19.53      3.15 o 
  -6   4   5       38.46       35.17      3.59 o 
  -5   4   5        3.12        4.91      2.31 o 
  -4   4   5      317.20      300.17      9.82 o 
  -3   4   5      480.99      482.07     12.00 o 
  -2   4   5      267.24      277.90      9.46 o 
  -1   4   5      544.55      542.93     20.99 o 
   0   4   5        1.19        0.97      0.74 o 
   1   4   5        2.83       -0.06      1.79 o 
   2   4   5       22.57       23.52      1.87 o 
   3   4   5       59.34       61.38      3.39 o 
   4   4   5       40.15       36.65      2.77 o 
   5   4   5        7.01       16.59      4.82 o 
   6   4   5        7.32        7.30      4.02 o 
  -9   5   5       10.11        3.57      4.15 o 
  -8   5   5       84.32       78.42      5.28 o 
  -7   5   5       20.67       24.91      5.41 o 
  -6   5   5       43.15       50.41      4.33 o 
  -5   5   5       81.21       82.84      4.75 o 
  -4   5   5       55.97       49.86      4.03 o 
  -3   5   5      452.40      460.28     21.28 o 
  -2   5   5      205.22      191.38      8.06 o 
  -1   5   5      151.20      149.29      6.11 o 
   0   5   5      249.93      231.70      7.41 o 
   1   5   5       35.64       36.17      2.89 o 
   2   5   5        3.35        5.01      2.36 o 
   3   5   5       22.32       24.61      3.83 o 
   4   5   5       92.97       92.16      5.43 o 
   5   5   5        7.59       12.99      2.91 o 
  -8   6   5       47.66       53.50      5.80 o 
  -7   6   5       54.98       61.04      9.13 o 
  -6   6   5       40.01       44.09      4.14 o 
  -5   6   5      198.25      189.29      9.42 o 
  -4   6   5      117.00      118.55      6.09 o 
  -3   6   5      117.51       99.90      7.18 o 
  -2   6   5      194.00      193.39      7.93 o 
  -1   6   5      116.09      117.45      5.38 o 
   0   6   5       84.00       87.60      5.05 o 
   1   6   5        0.64        0.87      1.96 o 
   2   6   5        0.37       -1.17      1.98 o 
   3   6   5        2.68        4.36      1.86 o 
   4   6   5        3.87        3.52      2.30 o 
   5   6   5        5.68        5.38      4.19 o 
  -7   7   5       63.87       68.58      5.59 o 
  -6   7   5       30.91       32.79      4.47 o 
  -5   7   5       25.57       25.06      3.57 o 
  -4   7   5      115.39      116.51      8.62 o 
  -3   7   5       87.57       82.67      5.14 o 
  -2   7   5      104.93       94.99     20.94 o 
  -1   7   5       19.53       18.69      3.33 o 
   0   7   5       60.29       64.73      4.74 o 
   1   7   5       35.11       31.61      3.50 o 
   2   7   5       36.13       39.26      4.14 o 
   3   7   5       10.32       18.34      3.87 o 
  -6   8   5       14.27       19.50      3.73 o 
  -5   8   5        0.67       -0.01      2.09 o 
  -4   8   5       44.04       42.66      5.91 o 
  -3   8   5       95.04      105.53      6.35 o 
  -2   8   5        2.89        4.39      2.77 o 
  -1   8   5        2.17       10.46      3.64 o 
   0   8   5        4.73        8.79      2.84 o 
   1   8   5       27.92       27.93      3.79 o 
   2   8   5       41.48       33.52      6.05 o 
  -3   9   5       23.74       32.23      4.80 o 
  -2   9   5       35.14       34.32      4.81 o 
  -1   9   5       27.74       35.50      5.43 o 
  -3 -10   6        4.27       -0.02      2.25 o 
  -2 -10   6        5.43       13.44      6.71 o 
  -1 -10   6       25.68       22.32      4.73 o 
   0 -10   6       21.07       18.80      3.45 o 
   1 -10   6       17.48       17.97      3.35 o 
  -5  -9   6       18.65       33.26      6.81 o 
  -4  -9   6       50.56       57.23      5.07 o 
  -3  -9   6       16.18       24.63      6.96 o 
  -2  -9   6        0.48        3.55      5.17 o 
  -1  -9   6        1.57        2.17      2.22 o 
   0  -9   6       22.74       14.27      2.86 o 
   1  -9   6       42.04       43.19      7.90 o 
   2  -9   6       86.19       86.18      8.31 o 
   3  -9   6       47.93       36.15      6.52 o 
  -6  -8   6       14.83       15.84      3.35 o 
  -5  -8   6       31.29       25.11      3.60 o 
  -4  -8   6       32.74       36.21      3.74 o 
  -3  -8   6       20.66       22.93      3.13 o 
  -2  -8   6       21.57       28.75      3.53 o 
  -1  -8   6       73.05       82.22      4.66 o 
   0  -8   6      132.55      131.80      6.67 o 
   1  -8   6       20.17       18.28      2.99 o 
   2  -8   6       27.76       30.40      3.38 o 
   3  -8   6      123.56      129.54     18.06 o 
   4  -8   6       23.78       26.14      3.89 o 
   5  -8   6        1.88        2.08      2.83 o 
  -7  -7   6       18.10       20.58      5.65 o 
  -6  -7   6       13.79       19.39      3.55 o 
  -5  -7   6        4.71        3.13      2.26 o 
  -4  -7   6       31.99       35.20      5.37 o 
  -3  -7   6      135.81      141.75      6.51 o 
  -2  -7   6      178.66      189.22      7.19 o 
  -1  -7   6        9.32       10.64      2.99 o 
   0  -7   6       18.66       14.77      2.24 o 
   1  -7   6       11.33       10.88      1.56 o 
   2  -7   6       70.59       71.23      5.65 o 
   3  -7   6       79.61       82.89     10.09 o 
   4  -7   6       67.14       66.45      5.11 o 
   5  -7   6        6.06        5.85      3.31 o 
  -8  -6   6       91.01       90.58      7.78 o 
  -7  -6   6       55.69       59.32      4.65 o 
  -6  -6   6        0.30        2.54      3.37 o 
  -5  -6   6       22.28       18.31      4.43 o 
  -4  -6   6        8.95       11.38      2.45 o 
  -3  -6   6      180.44      177.23      9.09 o 
  -2  -6   6       47.30       40.95      3.17 o 
  -1  -6   6       21.69       26.54      6.07 o 
   0  -6   6       46.82       47.30      2.75 o 
   1  -6   6      333.96      319.57     16.07 o 
   2  -6   6      284.15      268.53      6.10 o 
   3  -6   6       73.77       75.17      4.56 o 
   4  -6   6       37.33       47.43      4.02 o 
   5  -6   6       57.11       67.91      5.19 o 
   6  -6   6       13.13       18.24      3.73 o 
  -9  -5   6       30.48       28.24      4.09 o 
  -8  -5   6       94.93       90.83      5.73 o 
  -7  -5   6       58.22       59.78      4.49 o 
  -6  -5   6        3.32       11.26      4.53 o 
  -5  -5   6        2.48       -0.85      1.80 o 
  -4  -5   6       30.67       27.27      2.86 o 
  -3  -5   6      156.35      150.15     12.96 o 
  -2  -5   6      308.41      300.83      9.74 o 
  -1  -5   6      265.52      264.46      5.68 o 
   0  -5   6      170.89      184.40      5.06 o 
   1  -5   6      437.42      452.77      8.19 o 
   2  -5   6      293.10      283.22     11.06 o 
   3  -5   6      141.95      161.82     10.71 o 
   4  -5   6       47.67       54.20      6.37 o 
   5  -5   6       33.33       41.33      4.14 o 
   6  -5   6        4.59        1.15      3.96 o 
  -9  -4   6        3.52        0.96      5.08 o 
  -8  -4   6       64.53       76.43     10.11 o 
  -7  -4   6      175.02      171.97      7.07 o 
  -6  -4   6      154.15      151.05      6.22 o 
  -5  -4   6       82.65       88.88      4.56 o 
  -4  -4   6        2.99        3.41      1.89 o 
  -3  -4   6       84.19       81.35      3.83 o 
  -2  -4   6      265.54      271.58      6.50 o 
  -1  -4   6      312.19      314.34      6.19 o 
   0  -4   6      225.37      235.99      4.99 o 
   1  -4   6      484.02      512.19      8.79 o 
   2  -4   6      220.71      207.19      6.31 o 
   3  -4   6       25.84       28.02      6.50 o 
   4  -4   6        6.36        6.60      3.52 o 
   5  -4   6        0.62       -2.25      2.25 o 
   6  -4   6       26.00       31.81      7.35 o 
   7  -4   6        2.44        5.85      3.01 o 
 -10  -3   6       47.58       43.72      7.83 o 
  -9  -3   6       56.99       55.09      4.93 o 
  -8  -3   6       29.50       28.83      3.47 o 
  -7  -3   6       43.68       57.91      4.01 o 
  -6  -3   6        4.04        3.77      1.12 o 
  -5  -3   6       22.77       22.79      2.44 o 
  -4  -3   6       69.74       60.25      1.97 o 
  -3  -3   6       29.97       27.60      1.37 o 
  -2  -3   6       58.02       55.24      1.89 o 
  -1  -3   6      648.15      646.89      9.38 o 
   0  -3   6      317.43      328.84      5.96 o 
   1  -3   6       47.73       52.77      2.57 o 
   2  -3   6      384.08      362.11     11.21 o 
   3  -3   6       14.03       18.93      2.59 o 
   4  -3   6       41.47       47.78      3.73 o 
   5  -3   6       75.62       73.94      4.85 o 
   6  -3   6       13.17       18.26      3.73 o 
   7  -3   6       16.77       13.48      4.70 o 
 -10  -2   6       92.56       88.65      6.27 o 
  -9  -2   6       88.11       88.29      5.63 o 
  -8  -2   6        7.65       11.13      4.41 o 
  -7  -2   6       44.78       37.81      3.95 o 
  -6  -2   6       15.75       14.15      2.82 o 
  -5  -2   6      221.20      213.00      4.71 o 
  -4  -2   6      360.85      355.79      6.25 o 
  -3  -2   6      269.41      258.18      4.62 o 
  -2  -2   6      459.19      478.50      7.11 o 
  -1  -2   6       90.84       88.68      2.51 o 
   0  -2   6      616.07      667.70     11.24 o 
   1  -2   6      447.15      465.40     12.30 o 
   2  -2   6      475.16      481.60      7.65 o 
   3  -2   6      445.24      424.05     11.30 o 
   4  -2   6        3.53        9.28      3.56 o 
   5  -2   6        9.23        7.80      2.59 o 
   6  -2   6       41.55       46.68      7.74 o 
   7  -2   6       25.24       19.07      4.01 o 
 -10  -1   6       49.75       52.45      8.10 o 
  -9  -1   6       49.88       45.55      3.93 o 
  -8  -1   6       31.84       39.75      2.79 o 
  -7  -1   6       19.56       16.34      1.78 o 
  -6  -1   6      184.31      205.07      7.41 o 
  -5  -1   6      130.67      132.43      3.51 o 
  -4  -1   6      573.38      579.83      9.03 o 
  -3  -1   6      505.79      464.25      7.08 o 
  -2  -1   6      286.69      307.87      5.48 o 
  -1  -1   6      828.59      852.67     11.32 o 
   0  -1   6      859.21      896.32     12.34 o 
   1  -1   6      462.73      492.33      8.22 o 
   2  -1   6        2.94        5.35      1.20 o 
   3  -1   6        5.18        6.76      2.16 o 
   4  -1   6       13.69       15.63      2.68 o 
   5  -1   6       56.97       74.28      5.12 o 
   6  -1   6       76.48       72.25     12.46 o 
   7  -1   6       21.09       23.05      4.05 o 
 -10   0   6       62.81       63.23      4.76 o 
  -9   0   6       77.08       76.96      3.97 o 
  -8   0   6       66.06       65.17      3.51 o 
  -7   0   6       13.21       17.04      3.24 o 
  -6   0   6      143.32      140.97      5.38 o 
  -5   0   6      672.49      736.00     11.34 o 
  -4   0   6      126.41      105.78      4.27 o 
  -3   0   6        8.25        3.82      1.00 o 
  -2   0   6       23.16       28.82      1.46 o 
  -1   0   6     1000.23     1042.71     13.65 o 
   0   0   6      592.95      565.97     20.67 o 
   1   0   6       97.35       95.25      4.21 o 
   2   0   6       24.75       27.45      3.11 o 
   3   0   6       58.97       53.94      3.80 o 
   4   0   6      356.77      339.13     10.05 o 
   5   0   6        2.26        0.47      3.20 o 
   6   0   6        8.62        4.44      2.98 o 
   7   0   6       26.70       34.98      4.52 o 
 -10   1   6       61.27       48.59      6.61 o 
  -9   1   6       56.46       71.66      3.68 o 
  -8   1   6        1.75        5.48      5.54 o 
  -7   1   6       12.94       18.97      2.79 o 
  -6   1   6      257.39      253.68      5.64 o 
  -5   1   6      529.93      576.65     17.05 o 
  -4   1   6       15.53       19.07      3.53 o 
  -3   1   6       21.71       15.83      1.39 o 
  -2   1   6       58.00       47.22      1.90 o 
  -1   1   6      412.54      414.19      6.19 o 
   0   1   6      801.83      761.12     10.83 o 
   1   1   6      100.61       99.21      2.94 o 
   2   1   6      372.93      360.37      8.31 o 
   3   1   6       38.95       37.77      3.91 o 
   4   1   6        2.35        3.35      2.30 o 
   5   1   6       21.03       19.36      3.15 o 
   6   1   6       14.70       16.69      3.42 o 
   7   1   6       33.83       37.83      6.70 o 
 -10   2   6       25.64       38.23      7.55 o 
  -9   2   6       45.50       41.93      4.10 o 
  -8   2   6       44.25       48.36      4.04 o 
  -7   2   6       21.82       29.70      6.80 o 
  -6   2   6       10.48       12.47      5.59 o 
  -5   2   6      281.98      252.56      7.87 o 
  -4   2   6      791.93      811.56     33.22 o 
  -3   2   6      154.60      144.87      5.18 o 
  -2   2   6      299.92      263.37      7.27 o 
  -1   2   6       40.20       46.33      2.74 o 
   0   2   6       70.22       67.78      2.65 o 
   1   2   6      777.19      740.53     11.65 o 
   2   2   6      217.52      219.01      5.25 o 
   3   2   6       73.08       69.30      2.94 o 
   4   2   6       34.63       39.69      5.02 o 
   5   2   6       21.92       24.61      5.56 o 
   6   2   6        5.02        8.79      2.97 o 
 -10   3   6       36.47       41.91      6.80 o 
  -9   3   6       67.17       60.12      4.92 o 
  -8   3   6      157.47      166.39     13.92 o 
  -7   3   6       57.16       57.58      4.42 o 
  -6   3   6       39.73       40.26      4.36 o 
  -5   3   6       15.09       28.75      3.16 o 
  -4   3   6      374.12      383.70     10.59 o 
  -3   3   6      277.35      270.13     19.05 o 
  -2   3   6       28.84       30.33      2.86 o 
  -1   3   6      220.33      226.86      6.95 o 
   0   3   6      135.39      135.67      4.51 o 
   1   3   6      259.37      253.44      5.44 o 
   2   3   6      275.57      270.21      6.10 o 
   3   3   6       75.73       71.54      3.14 o 
   4   3   6        4.72        6.72      3.00 o 
   5   3   6       12.23       19.65      3.51 o 
   6   3   6        0.18        0.86      2.95 o 
  -9   4   6       21.08       23.62      3.97 o 
  -8   4   6      123.94      109.22      6.36 o 
  -7   4   6      165.26      157.77      8.99 o 
  -6   4   6        1.53       -2.55      2.64 o 
  -5   4   6       19.03       20.36      3.43 o 
  -4   4   6       14.35       17.54      2.86 o 
  -3   4   6      419.09      368.16    100.42 o 
  -2   4   6      334.81      322.11      9.43 o 
  -1   4   6      342.81      325.54      9.36 o 
   0   4   6      109.46      104.25      4.71 o 
   1   4   6       26.20       25.01      1.95 o 
   2   4   6        4.54       10.63      2.53 o 
   3   4   6        0.45       -0.90      1.33 o 
   4   4   6       39.89       40.67      5.80 o 
   5   4   6       31.19       36.05      4.61 o 
  -9   5   6       18.02       15.83      5.29 o 
  -8   5   6       32.69       38.22      7.39 o 
  -7   5   6       58.52       47.73      4.55 o 
  -6   5   6       10.36       15.73      6.05 o 
  -5   5   6       10.72       20.72      6.37 o 
  -4   5   6       16.38       20.22      4.77 o 
  -3   5   6       89.85       75.06      4.61 o 
  -2   5   6       71.67       69.91      4.39 o 
  -1   5   6      112.31       99.59      5.02 o 
   0   5   6      372.90      363.88     11.06 o 
   1   5   6       11.22       16.97      3.24 o 
   2   5   6        1.70       -0.31      1.74 o 
   3   5   6       14.00       13.34      2.06 o 
   4   5   6        9.69       12.77      4.48 o 
   5   5   6       14.18       31.28      7.29 o 
  -8   6   6        0.88        2.45      2.76 o 
  -7   6   6       26.45       32.75      4.54 o 
  -6   6   6       86.63       84.12      6.00 o 
  -5   6   6       25.89       30.24      3.67 o 
  -4   6   6       14.09       21.58      3.28 o 
  -3   6   6        5.92        0.46      1.98 o 
  -2   6   6      183.42      179.12     11.78 o 
  -1   6   6      219.94      230.82      8.70 o 
   0   6   6       98.70       96.36      5.56 o 
   1   6   6       94.14       90.66      5.21 o 
   2   6   6        7.45       12.14      2.97 o 
   3   6   6        0.23        0.64      4.09 o 
   4   6   6        1.04        2.25      3.70 o 
  -7   7   6       21.08       21.85      5.06 o 
  -6   7   6       94.74       99.33      6.81 o 
  -5   7   6       31.74       41.93      7.60 o 
  -4   7   6       14.35       24.54      3.79 o 
  -3   7   6      133.17      129.08      7.30 o 
  -2   7   6      106.99       88.79     13.22 o 
  -1   7   6       41.31       38.97      4.27 o 
   0   7   6       28.52       27.27      3.85 o 
   1   7   6       16.52       21.27      6.75 o 
   2   7   6        1.44        4.80      2.57 o 
  -5   8   6       57.49       66.07      6.57 o 
  -4   8   6       11.49       23.97      4.07 o 
  -3   8   6        6.22        9.12      4.01 o 
  -2   8   6       35.25       30.87      4.36 o 
  -1   8   6       36.35       44.82     11.58 o 
   0   8   6        0.57       -1.27      2.41 o 
  -2 -10   7        1.94       -2.73      2.73 o 
  -1 -10   7       10.78        6.91      3.27 o 
   0 -10   7       11.90        9.29      3.45 o 
  -5  -9   7        4.43        9.40      7.98 o 
  -4  -9   7        7.67        1.77      2.71 o 
  -3  -9   7       15.08       18.50      3.47 o 
  -2  -9   7        4.35       10.44      2.90 o 
  -1  -9   7       11.05       13.19      2.90 o 
   0  -9   7       14.09       18.49      4.20 o 
   1  -9   7       13.44       13.09      2.78 o 
   2  -9   7       39.77       25.78      5.97 o 
  -6  -8   7       10.10       15.52      3.69 o 
  -5  -8   7       11.61       15.18      3.56 o 
  -4  -8   7       11.99        6.53      3.64 o 
  -3  -8   7       27.11       28.14      3.76 o 
  -2  -8   7       47.65       51.22      4.08 o 
  -1  -8   7       28.22       28.82      7.02 o 
   0  -8   7       16.64       23.48      3.33 o 
   1  -8   7        2.82        2.64      2.33 o 
   2  -8   7       57.92       53.43      6.93 o 
   3  -8   7       70.51       64.85      8.42 o 
   4  -8   7       18.36       25.97      6.08 o 
  -7  -7   7       14.23       11.66      4.38 o 
  -6  -7   7       20.44       22.30      4.03 o 
  -5  -7   7       18.96       23.80      3.39 o 
  -4  -7   7       67.66       71.05      5.13 o 
  -3  -7   7      106.06      111.30     11.10 o 
  -2  -7   7      110.48      121.20      5.71 o 
  -1  -7   7        7.97       11.77      2.64 o 
   0  -7   7       19.53       24.74      2.65 o 
   1  -7   7       94.57       91.86      4.20 o 
   2  -7   7       47.58       51.78      4.71 o 
   3  -7   7       65.65       69.31      5.05 o 
   4  -7   7       35.18       32.96      4.15 o 
   5  -7   7       23.34       30.08      4.48 o 
  -8  -6   7       46.60       54.81      5.00 o 
  -7  -6   7       65.46       65.01     10.18 o 
  -6  -6   7       89.24       90.57      5.94 o 
  -5  -6   7       17.38       26.79      4.40 o 
  -4  -6   7       19.62       27.24      5.17 o 
  -3  -6   7       28.56       25.77      2.92 o 
  -2  -6   7       32.49       25.12      4.26 o 
  -1  -6   7      192.03      202.68     10.26 o 
   0  -6   7       93.97       97.03      3.19 o 
   1  -6   7        3.14        4.12      1.42 o 
   2  -6   7        1.60        1.16      1.22 o 
   3  -6   7       14.12       22.67      2.99 o 
   4  -6   7       80.10       73.39      6.65 o 
   5  -6   7       45.11       46.60      7.60 o 
  -9  -5   7       11.52       19.74      4.41 o 
  -8  -5   7       48.02       50.38      4.70 o 
  -7  -5   7       81.19       79.08      5.70 o 
  -6  -5   7      154.68      153.77      6.80 o 
  -5  -5   7       67.85       74.23     11.32 o 
  -4  -5   7       45.17       45.39      3.50 o 
  -3  -5   7        1.50       -0.38      1.58 o 
  -2  -5   7      184.10      191.29      6.53 o 
  -1  -5   7      204.84      199.95      4.53 o 
   0  -5   7       28.60       30.99      2.23 o 
   1  -5   7        3.94        3.69      1.36 o 
   2  -5   7       17.57       18.27      1.78 o 
   3  -5   7      245.54      256.76     12.97 o 
   4  -5   7      278.46      269.65     10.13 o 
   5  -5   7       48.79       46.93      5.92 o 
   6  -5   7       12.30       16.51      4.00 o 
  -9  -4   7        1.31        0.26      2.06 o 
  -8  -4   7       10.83       16.20      3.79 o 
  -7  -4   7      120.43      129.94      7.97 o 
  -6  -4   7      225.46      246.03     13.51 o 
  -5  -4   7      229.73      216.98      7.51 o 
  -4  -4   7        2.54        2.35      2.19 o 
  -3  -4   7       22.99       24.51      2.34 o 
  -2  -4   7       68.27       66.22      2.21 o 
  -1  -4   7      308.72      309.75      6.14 o 
   0  -4   7      386.03      393.69      7.50 o 
   1  -4   7      272.97      278.11      6.17 o 
   2  -4   7      259.54      255.28     18.80 o 
   3  -4   7      164.20      173.50      7.40 o 
   4  -4   7       69.29       62.32      4.63 o 
   5  -4   7       27.56       29.66      3.87 o 
   6  -4   7        3.10        6.77      3.30 o 
  -9  -3   7       49.82       55.16      4.60 o 
  -8  -3   7       23.24       32.96      4.37 o 
  -7  -3   7       84.32       89.55      7.65 o 
  -6  -3   7      204.16      203.73      7.25 o 
  -5  -3   7      331.92      292.96     10.17 o 
  -4  -3   7      243.83      224.80      4.61 o 
  -3  -3   7        3.13        1.73      1.20 o 
  -2  -3   7       70.98       61.54      2.38 o 
  -1  -3   7      315.17      318.97      6.37 o 
   0  -3   7       68.96       79.76      2.81 o 
   1  -3   7      215.40      216.69      5.18 o 
   2  -3   7      181.67      184.69      9.47 o 
   3  -3   7       80.80       86.82      4.78 o 
   4  -3   7       52.69       49.96      4.20 o 
   5  -3   7        8.71        8.90      2.83 o 
   6  -3   7        5.90       15.24      3.41 o 
 -10  -2   7       48.59       48.98      9.22 o 
  -9  -2   7       85.94       78.15     10.77 o 
  -8  -2   7      124.66      121.47      4.90 o 
  -7  -2   7       79.55       76.72      4.68 o 
  -6  -2   7       68.92       66.15      2.63 o 
  -5  -2   7        0.82        6.39      3.37 o 
  -4  -2   7       41.49       45.18      3.13 o 
  -3  -2   7      286.13      293.50      5.57 o 
  -2  -2   7        1.83        3.90      1.17 o 
  -1  -2   7        2.97        2.42      1.12 o 
   0  -2   7       76.19       80.76      2.85 o 
   1  -2   7      159.13      159.34      4.50 o 
   2  -2   7      582.94      559.41      9.65 o 
   3  -2   7      183.22      196.20      7.52 o 
   4  -2   7        9.16       13.92      4.25 o 
   5  -2   7       19.36       24.03      3.57 o 
   6  -2   7        9.38        8.92      3.23 o 
 -10  -1   7       16.96       18.32      4.70 o 
  -9  -1   7       77.64       75.48      3.91 o 
  -8  -1   7      284.30      270.43      7.89 o 
  -7  -1   7       83.04       93.02      3.56 o 
  -6  -1   7      146.60      137.28      4.78 o 
  -5  -1   7       35.49       36.15      2.56 o 
  -4  -1   7      155.01      158.00      5.26 o 
  -3  -1   7      521.14      505.13     14.79 o 
  -2  -1   7      410.02      410.69      7.31 o 
  -1  -1   7      188.61      181.44      4.37 o 
   0  -1   7      479.81      486.78     10.85 o 
   1  -1   7      274.77      296.99      6.37 o 
   2  -1   7       95.42       89.07      4.37 o 
   3  -1   7      131.57      134.69      6.80 o 
   4  -1   7      121.18      122.13      5.99 o 
   5  -1   7       34.64       42.21      5.98 o 
   6  -1   7        0.81       -0.27      3.45 o 
 -10   0   7       21.97       26.06      6.57 o 
  -9   0   7      115.82      120.61      6.89 o 
  -8   0   7       92.73       95.36      4.29 o 
  -7   0   7       70.14       67.51      3.26 o 
  -6   0   7       42.42       47.08      3.24 o 
  -5   0   7       95.28      100.90      3.78 o 
  -4   0   7      455.66      436.41     10.47 o 
  -3   0   7      375.19      374.00      8.94 o 
  -2   0   7      283.49      290.07      5.48 o 
  -1   0   7      173.06      163.83      4.51 o 
   0   0   7      296.38      285.55      5.98 o 
   1   0   7      174.56      174.43      5.03 o 
   2   0   7       83.81       81.04      4.92 o 
   3   0   7      197.33      201.83      7.18 o 
   4   0   7        7.07       15.72      2.76 o 
   5   0   7        0.42        2.73      2.56 o 
   6   0   7       10.58       13.71      3.40 o 
 -10   1   7       16.75       16.51      4.65 o 
  -9   1   7       67.36       69.44     11.15 o 
  -8   1   7      142.33      155.94      6.75 o 
  -7   1   7      129.81      130.18      6.90 o 
  -6   1   7      155.42      168.72      7.66 o 
  -5   1   7       14.23       19.84      2.76 o 
  -4   1   7      120.05      130.02      5.59 o 
  -3   1   7      256.72      234.60      8.68 o 
  -2   1   7       43.04       42.66      1.74 o 
  -1   1   7       68.42       51.62      2.33 o 
   0   1   7       56.44       50.35      2.33 o 
   1   1   7      557.37      564.89      9.97 o 
   2   1   7      150.25      141.87      4.21 o 
   3   1   7        6.60        3.78      1.91 o 
   4   1   7        7.49        8.65      2.45 o 
   5   1   7        9.45       12.92      2.97 o 
   6   1   7       32.76       27.83      4.23 o 
 -10   2   7       14.44       18.46      3.99 o 
  -9   2   7       43.73       45.87     13.15 o 
  -8   2   7      175.18      180.84      7.79 o 
  -7   2   7       18.38       17.71      3.02 o 
  -6   2   7        2.68        1.94      2.03 o 
  -5   2   7       81.41       85.39      4.94 o 
  -4   2   7       88.43       91.11      4.81 o 
  -3   2   7      541.91      516.59     13.10 o 
  -2   2   7      125.55      128.62      5.29 o 
  -1   2   7        3.74        4.59      1.23 o 
   0   2   7       84.04       80.75      4.70 o 
   1   2   7      102.69      102.55      3.57 o 
   2   2   7      144.23      140.75      4.44 o 
   3   2   7       79.20       65.43      3.19 o 
   4   2   7       53.62       60.11      4.27 o 
   5   2   7       10.57       10.43      2.95 o 
   6   2   7        0.92        2.30      2.75 o 
  -9   3   7       38.40       39.34      4.63 o 
  -8   3   7       25.12       44.77      4.75 o 
  -7   3   7      138.52      166.93      7.65 o 
  -6   3   7       36.44       35.65      4.23 o 
  -5   3   7       67.95       65.10      5.60 o 
  -4   3   7      154.29      143.57      6.51 o 
  -3   3   7       70.97       55.13      3.83 o 
  -2   3   7      349.63      337.91     10.01 o 
  -1   3   7       70.71       75.20      4.22 o 
   0   3   7        0.69       -0.11      1.54 o 
   1   3   7       32.16       34.59      2.17 o 
   2   3   7      203.83      194.43      7.79 o 
   3   3   7       91.49       80.37      6.46 o 
   4   3   7       33.02       29.14      8.47 o 
   5   3   7       20.11       19.71      4.04 o 
  -9   4   7       47.40       42.42      4.97 o 
  -8   4   7       43.80       49.00      4.95 o 
  -7   4   7       99.28       97.40     14.06 o 
  -6   4   7      175.20      162.80     12.30 o 
  -5   4   7       21.89       24.11      3.31 o 
  -4   4   7       40.05       42.51      3.85 o 
  -3   4   7       30.38       35.59      3.48 o 
  -2   4   7      117.42      115.62      5.49 o 
  -1   4   7      138.31      134.63      6.27 o 
   0   4   7       60.50       58.43      4.06 o 
   1   4   7       44.38       47.94      3.91 o 
   2   4   7       21.09       19.71      3.18 o 
   3   4   7       77.97       80.00      3.80 o 
   4   4   7       25.77       29.03      5.93 o 
  -8   5   7       33.22       35.16      4.53 o 
  -7   5   7       20.82       24.39      3.88 o 
  -6   5   7      127.33      112.67      6.45 o 
  -5   5   7       61.73       69.06      5.43 o 
  -4   5   7        0.62        0.99      2.39 o 
  -3   5   7        1.35        3.59      2.51 o 
  -2   5   7        2.91        2.72      2.14 o 
  -1   5   7      278.71      278.62      9.76 o 
   0   5   7      107.53      108.58      6.00 o 
   1   5   7       24.88       27.97      3.57 o 
   2   5   7       48.99       45.55      4.34 o 
   3   5   7        5.74        4.44      4.97 o 
   4   5   7        0.22       -3.76      4.19 o 
  -7   6   7       35.76       22.29      4.07 o 
  -6   6   7       23.89       25.11     11.45 o 
  -5   6   7       24.52       26.14      3.97 o 
  -4   6   7        3.34        2.95      4.06 o 
  -3   6   7       12.40       19.21      3.32 o 
  -2   6   7       45.25       43.84      5.08 o 
  -1   6   7       10.08       14.32      3.92 o 
   0   6   7       68.14       72.85      9.37 o 
   1   6   7       62.17       58.39      5.13 o 
   2   6   7       31.33       38.00      4.55 o 
  -6   7   7        8.77       13.69      5.71 o 
  -5   7   7       10.72       13.60      3.87 o 
  -4   7   7       57.30       62.01      5.49 o 
  -3   7   7       17.07       15.13      4.01 o 
  -2   7   7        2.08        0.77      2.41 o 
  -1   7   7       11.63       15.95      3.60 o 
   0   7   7       81.89       83.76      9.61 o 
   1   7   7       80.32       80.71      6.48 o 
  -4  -9   8        4.06        6.06      2.95 o 
  -3  -9   8        0.17       -0.28      3.48 o 
  -2  -9   8        0.38       -0.64      2.11 o 
  -1  -9   8       11.42       17.50      5.21 o 
   0  -9   8       11.33       11.66      3.12 o 
   1  -9   8        8.46        6.44      4.27 o 
  -6  -8   8       25.04       21.58      4.03 o 
  -5  -8   8       29.27       27.21      3.84 o 
  -4  -8   8        3.20        9.45      5.49 o 
  -3  -8   8        1.68       -0.51      1.99 o 
  -2  -8   8       43.91       39.46      4.73 o 
  -1  -8   8       34.10       39.16      4.02 o 
   0  -8   8       10.68       15.30      4.32 o 
   1  -8   8       11.85       18.51      4.97 o 
   2  -8   8       16.52       20.08      5.61 o 
   3  -8   8       14.56       26.65      6.42 o 
  -7  -7   8        9.77       13.64      3.57 o 
  -6  -7   8        6.45       11.17      3.18 o 
  -5  -7   8       11.67       17.26      4.93 o 
  -4  -7   8       75.06       74.02      5.83 o 
  -3  -7   8       61.86       58.30     10.35 o 
  -2  -7   8       16.52       19.56      3.01 o 
  -1  -7   8       17.86       23.15      7.52 o 
   0  -7   8       22.08       22.99      4.89 o 
   1  -7   8       28.16       29.51      3.21 o 
   2  -7   8       40.68       47.05      6.40 o 
   3  -7   8       32.83       22.15      3.82 o 
   4  -7   8       37.75       32.04      5.30 o 
  -8  -6   8       24.51       31.08      6.75 o 
  -7  -6   8        8.62       12.29      3.35 o 
  -6  -6   8       16.43       18.16      3.30 o 
  -5  -6   8       36.81       42.14      4.09 o 
  -4  -6   8       75.33       65.39      4.58 o 
  -3  -6   8       64.77       48.64      4.17 o 
  -2  -6   8       50.70       55.18      5.08 o 
  -1  -6   8      152.71      153.14      6.41 o 
   0  -6   8      153.77      144.08      5.15 o 
   1  -6   8       14.69       17.14      2.28 o 
   2  -6   8       12.07       12.82      2.58 o 
   3  -6   8       25.68       20.77      3.18 o 
   4  -6   8       25.57       28.32      3.93 o 
  -8  -5   8        9.82       14.32      3.33 o 
  -7  -5   8       39.05       33.14      3.95 o 
  -6  -5   8      133.74      140.35      6.81 o 
  -5  -5   8      177.53      144.64     11.71 o 
  -4  -5   8       73.04       66.54      4.22 o 
  -3  -5   8       56.27       55.77      4.05 o 
  -2  -5   8       42.45       46.23      3.38 o 
  -1  -5   8       13.04       20.18      2.21 o 
   0  -5   8      127.08      119.03      4.11 o 
   1  -5   8       47.73       47.26      2.55 o 
   2  -5   8        2.88        0.10      1.73 o 
   3  -5   8       15.79       22.54      3.28 o 
   4  -5   8        8.69        4.86      5.48 o 
   5  -5   8       32.09       31.47      4.45 o 
  -9  -4   8        2.49       -0.17      2.48 o 
  -8  -4   8       24.20       35.72      7.36 o 
  -7  -4   8       68.69       67.38      7.38 o 
  -6  -4   8      119.50      136.95      6.30 o 
  -5  -4   8      222.03      229.34     10.78 o 
  -4  -4   8      164.17      148.57      6.25 o 
  -3  -4   8        3.99        2.40      2.44 o 
  -2  -4   8       24.07       22.21      3.02 o 
  -1  -4   8       23.98       28.52      3.15 o 
   0  -4   8      119.52      125.25      4.01 o 
   1  -4   8      359.11      345.43      7.53 o 
   2  -4   8       12.68       15.31      2.95 o 
   3  -4   8        4.27       13.92      8.22 o 
   4  -4   8       73.17       73.56      5.97 o 
   5  -4   8       64.36       59.95      5.96 o 
  -9  -3   8       41.04       40.23      4.33 o 
  -8  -3   8       24.45       28.53      3.58 o 
  -7  -3   8        5.20       13.00      4.65 o 
  -6  -3   8       46.95       44.05      3.53 o 
  -5  -3   8      264.61      241.93      7.37 o 
  -4  -3   8      328.64      316.96      6.41 o 
  -3  -3   8      281.82      273.39      5.68 o 
  -2  -3   8        7.47        8.45      1.67 o 
  -1  -3   8        1.77        3.42      1.53 o 
   0  -3   8       63.31       71.18      3.05 o 
   1  -3   8      184.31      186.42      5.15 o 
   2  -3   8      275.28      281.86      9.68 o 
   3  -3   8       55.18       54.64      4.66 o 
   4  -3   8       82.44       93.77      6.32 o 
   5  -3   8       60.02       57.68      6.70 o 
  -9  -2   8       42.62       48.98      4.35 o 
  -8  -2   8       85.37       82.04      7.48 o 
  -7  -2   8      124.18      119.33      6.11 o 
  -6  -2   8       82.22       86.48      3.44 o 
  -5  -2   8      279.83      275.69      6.09 o 
  -4  -2   8      488.75      514.75      9.33 o 
  -3  -2   8      268.97      247.61      6.90 o 
  -2  -2   8       23.23       24.90      2.76 o 
  -1  -2   8       12.29       18.49      1.83 o 
   0  -2   8       44.87       41.93      3.05 o 
   1  -2   8      113.43      111.91      3.75 o 
   2  -2   8      208.74      222.32      8.01 o 
   3  -2   8       59.73       53.84      4.28 o 
   4  -2   8       28.23       28.01      3.61 o 
   5  -2   8       53.10       56.88      6.06 o 
  -9  -1   8       71.55       76.19      7.69 o 
  -8  -1   8      132.21      125.21      4.70 o 
  -7  -1   8      210.59      196.35      5.75 o 
  -6  -1   8      141.65      157.21      4.70 o 
  -5  -1   8       53.02       53.59      2.66 o 
  -4  -1   8       14.87       13.85      3.28 o 
  -3  -1   8       25.36       22.51      2.17 o 
  -2  -1   8      130.60      122.20      4.54 o 
  -1  -1   8      168.34      169.16      6.67 o 
   0  -1   8       38.21       46.27      2.61 o 
   1  -1   8        2.92        2.88      1.51 o 
   2  -1   8        0.55        5.14      1.91 o 
   3  -1   8      242.08      223.17      8.48 o 
   4  -1   8      137.71      140.09      6.96 o 
   5  -1   8       42.02       51.12      4.86 o 
  -9   0   8       22.36       23.57      5.01 o 
  -8   0   8       21.56       20.43      2.93 o 
  -7   0   8      182.09      178.30      9.05 o 
  -6   0   8      391.20      367.45     13.77 o 
  -5   0   8        5.10        7.34      1.54 o 
  -4   0   8       53.24       50.54      3.14 o 
  -3   0   8       22.09       32.55      2.13 o 
  -2   0   8      195.39      210.45      4.80 o 
  -1   0   8      758.12      732.18     12.52 o 
   0   0   8       41.74       41.13      2.49 o 
   1   0   8       29.34       29.44      2.32 o 
   2   0   8      240.05      219.55      5.90 o 
   3   0   8      129.49      140.12      7.89 o 
   4   0   8       44.44       44.45      4.86 o 
   5   0   8       18.94       21.89      6.74 o 
  -9   1   8       13.06       18.28      4.41 o 
  -8   1   8       99.62       96.11      5.67 o 
  -7   1   8      224.99      227.71      8.91 o 
  -6   1   8      190.83      188.55      7.47 o 
  -5   1   8       72.77       71.07      6.31 o 
  -4   1   8        4.35        6.56      2.55 o 
  -3   1   8      356.62      372.05     18.37 o 
  -2   1   8      367.58      351.80     10.32 o 
  -1   1   8       92.20       87.90      3.05 o 
   0   1   8      209.15      209.66      5.47 o 
   1   1   8       86.54       88.36      3.95 o 
   2   1   8       41.59       39.57      2.66 o 
   3   1   8       37.70       37.21      4.73 o 
   4   1   8       19.62       24.35      3.57 o 
   5   1   8        3.55        8.41      6.01 o 
  -9   2   8       43.63       46.31      4.73 o 
  -8   2   8       42.04       43.38      4.34 o 
  -7   2   8      167.78      158.15      7.82 o 
  -6   2   8      146.41      154.57      8.82 o 
  -5   2   8      130.14      148.33      6.61 o 
  -4   2   8       42.67       36.47      3.47 o 
  -3   2   8       12.82       15.52      2.94 o 
  -2   2   8      136.20      145.95      6.52 o 
  -1   2   8       33.85       31.10      3.20 o 
   0   2   8       31.32       27.37      2.19 o 
   1   2   8       20.11       23.34      3.79 o 
   2   2   8       58.64       54.21      5.07 o 
   3   2   8       76.47       79.51      5.14 o 
   4   2   8       24.24       26.42      3.84 o 
   5   2   8        1.55        1.86      3.23 o 
  -9   3   8       11.46       14.83      3.70 o 
  -8   3   8       17.21       22.11      4.23 o 
  -7   3   8       74.94       81.10      5.68 o 
  -6   3   8      146.55      165.91     11.05 o 
  -5   3   8       16.25       26.76      3.48 o 
  -4   3   8       11.73       17.00      4.30 o 
  -3   3   8        2.23        6.51      2.34 o 
  -2   3   8      166.54      170.90      7.13 o 
  -1   3   8      152.37      149.77      6.36 o 
   0   3   8       16.49       22.84      3.27 o 
   1   3   8       49.59       44.81      3.80 o 
   2   3   8        3.74        8.26      4.22 o 
   3   3   8       12.99        8.63      4.32 o 
   4   3   8       44.43       34.88      6.63 o 
  -8   4   8       69.49       84.74      6.44 o 
  -7   4   8        7.85        8.78      4.02 o 
  -6   4   8       47.38       61.51     10.47 o 
  -5   4   8      109.51      120.26      8.51 o 
  -4   4   8       83.27       87.01      7.99 o 
  -3   4   8       87.99       84.54      5.61 o 
  -2   4   8       14.86       14.62      2.94 o 
  -1   4   8      133.74      125.32      6.70 o 
   0   4   8       53.08       51.83      4.46 o 
   1   4   8        0.74        3.00      3.51 o 
   2   4   8        7.23        4.73      2.35 o 
   3   4   8       19.11       19.66      6.53 o 
  -7   5   8       47.33       54.52      5.17 o 
  -6   5   8       14.51       16.73      4.46 o 
  -5   5   8      163.82      151.14     11.56 o 
  -4   5   8       78.52       74.97     10.68 o 
  -3   5   8        4.27        4.65      2.64 o 
  -2   5   8       13.73       18.07      3.26 o 
  -1   5   8       10.54       14.77      3.14 o 
   0   5   8       19.52       23.63      3.54 o 
   1   5   8       34.98       35.69      4.47 o 
   2   5   8       31.96       29.61      4.66 o 
  -6   6   8       15.73       24.12      4.17 o 
  -5   6   8        2.15       -0.44      2.33 o 
  -4   6   8       62.33       68.59      6.84 o 
  -3   6   8       20.76       27.39      4.38 o 
  -2   6   8        1.78        0.05      2.10 o 
  -1   6   8        0.23        2.42      2.58 o 
   0   6   8       26.51       23.12      3.81 o 
   1   6   8       26.42       30.93      4.63 o 
  -3   7   8        3.27        1.49      2.81 o 
  -2   7   8        1.43       -1.52      3.14 o 
  -5  -8   9       28.27       27.78      4.68 o 
  -4  -8   9       44.66       47.20      4.83 o 
  -3  -8   9       32.27       29.00      4.14 o 
  -2  -8   9        6.27        4.20      3.32 o 
  -1  -8   9        0.55        0.01      2.06 o 
   0  -8   9        8.09       32.07     19.18 o 
   1  -8   9       26.20       33.31      6.42 o 
  -6  -7   9        1.43       -0.31      2.37 o 
  -5  -7   9       32.84       38.63      4.86 o 
  -4  -7   9      129.67      136.55      7.18 o 
  -3  -7   9       23.91       18.57      3.55 o 
  -2  -7   9        0.33        2.60      2.45 o 
  -1  -7   9        8.09        6.37      6.16 o 
   0  -7   9       29.12       26.72      3.53 o 
   1  -7   9       28.34       37.11      6.29 o 
   2  -7   9       26.80       30.80      6.36 o 
   3  -7   9       11.03        5.16      4.51 o 
  -7  -6   9       26.01       27.23      5.86 o 
  -6  -6   9       32.28       42.32      4.32 o 
  -5  -6   9        8.05        4.60      2.56 o 
  -4  -6   9       10.90       16.82      5.17 o 
  -3  -6   9       44.75       39.85      4.16 o 
  -2  -6   9       86.20       87.85      5.06 o 
  -1  -6   9      107.02      113.06      9.81 o 
   0  -6   9       42.75       41.85      4.81 o 
   1  -6   9        3.47        6.01      3.84 o 
   2  -6   9        9.02       14.95      2.94 o 
   3  -6   9       44.40       42.54      7.12 o 
  -8  -5   9       25.32       26.12      4.42 o 
  -7  -5   9       41.59       49.89      5.22 o 
  -6  -5   9       32.96       32.41      6.77 o 
  -5  -5   9       13.39       19.37      3.73 o 
  -4  -5   9       37.09       36.45      3.91 o 
  -3  -5   9      175.91      176.68      7.69 o 
  -2  -5   9      120.57      126.70      5.98 o 
  -1  -5   9       51.00       47.32      4.27 o 
   0  -5   9       46.47       41.76      2.63 o 
   1  -5   9       58.38       58.92      3.22 o 
   2  -5   9       55.71       51.84      4.39 o 
   3  -5   9       26.92       29.23      3.90 o 
   4  -5   9        6.65        8.68      3.23 o 
  -8  -4   9        4.91        6.64      4.13 o 
  -7  -4   9       17.81       17.77      3.20 o 
  -6  -4   9       48.52       43.76      4.31 o 
  -5  -4   9      137.09      136.50      6.23 o 
  -4  -4   9      152.53      155.29      6.67 o 
  -3  -4   9      147.09      125.53      3.81 o 
  -2  -4   9      100.10       88.77      3.51 o 
  -1  -4   9        5.69        6.95      1.84 o 
   0  -4   9       28.80       34.18      2.38 o 
   1  -4   9       93.02       90.99      5.28 o 
   2  -4   9       33.74       38.63      3.79 o 
   3  -4   9        2.47        2.28      2.38 o 
   4  -4   9        0.40       -1.22      2.49 o 
  -9  -3   9        8.00        6.16      4.34 o 
  -8  -3   9        2.44        2.11      2.35 o 
  -7  -3   9       26.13       21.93      3.45 o 
  -6  -3   9       88.26       95.54      5.11 o 
  -5  -3   9       65.81       61.58      5.51 o 
  -4  -3   9      156.61      149.65      5.48 o 
  -3  -3   9      283.53      266.40      6.27 o 
  -2  -3   9       99.24      103.67      4.07 o 
  -1  -3   9        4.32       -0.64      1.20 o 
   0  -3   9       14.92       13.52      1.98 o 
   1  -3   9       37.72       33.16      2.56 o 
   2  -3   9      135.38      138.42      7.55 o 
   3  -3   9       53.23       47.62      4.66 o 
   4  -3   9        7.26        5.09      2.98 o 
  -9  -2   9        8.09       18.22      6.52 o 
  -8  -2   9       74.77       67.25      6.64 o 
  -7  -2   9       59.23       54.04      3.89 o 
  -6  -2   9       28.33       28.51      2.29 o 
  -5  -2   9       64.41       69.43      2.92 o 
  -4  -2   9      139.57      137.73      4.24 o 
  -3  -2   9      275.37      256.89      6.03 o 
  -2  -2   9      283.74      283.37      6.72 o 
  -1  -2   9       73.62       75.48      3.71 o 
   0  -2   9        2.57        9.07      2.09 o 
   1  -2   9       44.43       50.14      2.92 o 
   2  -2   9       54.56       53.92      4.52 o 
   3  -2   9       62.32       65.23      4.90 o 
   4  -2   9       78.26       89.96      6.71 o 
  -9  -1   9       53.31       45.31      6.97 o 
  -8  -1   9       63.36       61.14      4.61 o 
  -7  -1   9       80.76       78.44      6.09 o 
  -6  -1   9      107.67      102.31      5.44 o 
  -5  -1   9      247.92      239.34      6.19 o 
  -4  -1   9      227.99      229.09      5.47 o 
  -3  -1   9      224.42      231.89      7.34 o 
  -2  -1   9      243.22      244.98      6.50 o 
  -1  -1   9      152.70      171.29      6.46 o 
   0  -1   9        0.57        0.52      3.05 o 
   1  -1   9       41.74       44.00      3.15 o 
   2  -1   9       30.63       35.93      3.92 o 
   3  -1   9       51.70       45.34      4.12 o 
   4  -1   9       36.89       42.03      4.58 o 
  -9   0   9       55.78       60.53      7.76 o 
  -8   0   9       45.54       46.32      3.96 o 
  -7   0   9      131.73      133.64      8.49 o 
  -6   0   9      178.52      161.19      6.82 o 
  -5   0   9      182.26      163.43      7.15 o 
  -4   0   9      156.24      169.17      6.93 o 
  -3   0   9        1.22        1.03      1.13 o 
  -2   0   9        1.63        1.14      2.18 o 
  -1   0   9        0.78        2.88      2.76 o 
   0   0   9       40.34       37.56      2.85 o 
   1   0   9       76.26       78.52      3.92 o 
   2   0   9       24.18       27.31      4.12 o 
   3   0   9        7.40       14.11      2.93 o 
   4   0   9        8.23        7.05      4.15 o 
  -9   1   9       57.52       61.25      7.71 o 
  -8   1   9       88.20       95.38      6.93 o 
  -7   1   9       21.57       25.87      5.77 o 
  -6   1   9       93.22       91.41      5.24 o 
  -5   1   9      126.21      128.95      7.35 o 
  -4   1   9       92.91       94.68      5.21 o 
  -3   1   9        0.99        0.66      1.92 o 
  -2   1   9       24.95       23.75      3.70 o 
  -1   1   9      102.44      102.53      5.86 o 
   0   1   9      386.63      400.83      9.11 o 
   1   1   9      120.17      122.42      4.71 o 
   2   1   9        1.52        0.88      1.74 o 
   3   1   9       24.54       25.96      4.92 o 
   4   1   9       26.18       34.44      4.93 o 
  -8   2   9       35.21       37.92      4.43 o 
  -7   2   9       41.88       35.41      4.70 o 
  -6   2   9      152.87      156.30     10.79 o 
  -5   2   9      330.79      281.67     54.62 o 
  -4   2   9      109.38      107.48      9.75 o 
  -3   2   9       16.51       22.91      4.18 o 
  -2   2   9       11.56       17.94      3.85 o 
  -1   2   9      122.25      114.11      5.89 o 
   0   2   9       95.57       86.65      5.06 o 
   1   2   9       59.65       58.36      4.23 o 
   2   2   9       21.92       23.61      5.19 o 
   3   2   9       11.85       10.73      4.72 o 
  -8   3   9       17.70       31.61      7.61 o 
  -7   3   9       46.09       44.34      4.88 o 
  -6   3   9       87.34       92.16      6.20 o 
  -5   3   9      187.08      190.97      8.88 o 
  -4   3   9       70.68       73.91      5.20 o 
  -3   3   9       22.95       41.54     12.71 o 
  -2   3   9        3.14        4.88      4.66 o 
  -1   3   9        1.73        4.02      2.34 o 
   0   3   9      103.71      106.57      6.71 o 
   1   3   9       25.95       23.66      5.99 o 
   2   3   9        4.20        3.17      4.00 o 
   3   3   9        4.98       -4.17      4.29 o 
  -7   4   9        1.20       -1.85      3.10 o 
  -6   4   9       19.56       19.43      3.70 o 
  -5   4   9       69.83       92.46     10.86 o 
  -4   4   9       96.47      111.03      6.81 o 
  -3   4   9        2.23        1.99      2.39 o 
  -2   4   9       16.82       16.30      6.41 o 
  -1   4   9       19.88       19.20      3.49 o 
   0   4   9       15.99       26.04      3.96 o 
   1   4   9       45.04       49.50      4.58 o 
   2   4   9       10.55       17.75      5.48 o 
  -6   5   9       32.88       31.89      7.80 o 
  -5   5   9       11.38       19.31      4.49 o 
  -4   5   9       30.97       30.87      4.41 o 
  -3   5   9       95.02       96.67      6.37 o 
  -2   5   9       59.07       52.38      4.93 o 
  -1   5   9       13.26       12.61      4.04 o 
   0   5   9        2.14        0.94      2.68 o 
   1   5   9       22.01       28.20      4.53 o 
  -4   6   9       33.95       33.96      4.87 o 
  -3   6   9       66.87       64.03      5.92 o 
  -2   6   9       14.66       17.17     10.80 o 
  -3  -8  10       40.37       42.83      6.75 o 
  -2  -8  10       23.25       27.34      4.87 o 
  -1  -8  10        6.64        5.65      4.34 o 
  -5  -7  10       16.66       23.46      4.25 o 
  -4  -7  10       34.54       25.03      3.86 o 
  -3  -7  10       35.43       29.08      3.92 o 
  -2  -7  10       41.04       41.61      7.04 o 
  -1  -7  10       19.31       20.35      8.38 o 
   0  -7  10        0.35        2.46      3.80 o 
   1  -7  10        3.21        3.72      4.32 o 
  -6  -6  10       21.21       15.81      5.05 o 
  -5  -6  10        4.66       -0.36      2.66 o 
  -4  -6  10        9.77        6.70      3.34 o 
  -3  -6  10       87.92       90.41      5.93 o 
  -2  -6  10       97.87      111.19      5.96 o 
  -1  -6  10       36.25       39.82      7.63 o 
   0  -6  10        4.70        6.21      2.83 o 
   1  -6  10        0.29        7.29      5.51 o 
   2  -6  10       28.45       50.35      7.59 o 
  -7  -5  10       43.42       34.60      4.43 o 
  -6  -5  10       41.48       44.31      5.32 o 
  -5  -5  10       48.05       47.18      8.20 o 
  -4  -5  10       36.11       53.79      4.65 o 
  -3  -5  10       13.31       23.70      7.63 o 
  -2  -5  10       35.23       48.81      4.65 o 
  -1  -5  10       42.26       47.39      5.17 o 
   0  -5  10       69.60       62.24      4.88 o 
   1  -5  10       49.31       51.71      7.70 o 
   2  -5  10       12.60       16.58      5.45 o 
   3  -5  10       19.83       18.05      3.72 o 
  -8  -4  10       26.91       30.10      4.09 o 
  -7  -4  10       34.27       37.61      4.45 o 
  -6  -4  10       54.91       48.58      4.29 o 
  -5  -4  10       23.11       23.68      4.97 o 
  -4  -4  10       24.61       26.88      3.15 o 
  -3  -4  10       30.76       27.99      3.49 o 
  -2  -4  10       82.04       67.85      3.47 o 
  -1  -4  10      190.24      196.92      7.58 o 
   0  -4  10      107.63      127.00      7.01 o 
   1  -4  10       32.67       30.20      4.60 o 
   2  -4  10        7.76       11.48      3.67 o 
   3  -4  10       24.71       23.19      4.68 o 
  -8  -3  10       28.35       22.85      5.76 o 
  -7  -3  10        7.34       12.35      2.83 o 
  -6  -3  10       20.35       14.35      3.15 o 
  -5  -3  10       41.96       40.46      4.32 o 
  -4  -3  10       84.35       77.39      4.52 o 
  -3  -3  10      206.59      204.20      5.66 o 
  -2  -3  10      111.92      118.88      8.27 o 
  -1  -3  10       88.18       90.80      4.09 o 
   0  -3  10       22.93       24.05      2.54 o 
   1  -3  10        3.94        3.21      4.34 o 
   2  -3  10       10.63       16.95      3.47 o 
   3  -3  10       20.10       23.09      4.62 o 
  -8  -2  10       15.50       15.64      5.27 o 
  -7  -2  10        3.89        9.03      4.23 o 
  -6  -2  10       21.11       20.50      2.94 o 
  -5  -2  10      171.98      173.88      5.09 o 
  -4  -2  10       34.95       38.16      2.67 o 
  -3  -2  10       30.00       35.22      2.39 o 
  -2  -2  10      129.33      122.66      6.31 o 
  -1  -2  10      100.35      104.44      4.22 o 
   0  -2  10       87.94       79.35      3.75 o 
   1  -2  10        0.74        4.22      2.29 o 
   2  -2  10        0.72        1.70      2.23 o 
   3  -2  10       31.24       31.05      6.94 o 
  -8  -1  10        0.83        0.21      3.42 o 
  -7  -1  10       39.85       36.93      9.49 o 
  -6  -1  10       69.02       72.50      4.43 o 
  -5  -1  10       65.45       61.87      4.70 o 
  -4  -1  10       84.86       83.76      9.03 o 
  -3  -1  10       37.11       37.45      3.62 o 
  -2  -1  10      328.55      319.89     10.39 o 
  -1  -1  10      269.54      281.35      7.84 o 
   0  -1  10       22.41       27.52      2.55 o 
   1  -1  10       12.05       14.35      2.72 o 
   2  -1  10        5.63       21.39      6.68 o 
   3  -1  10        5.12       10.83      4.34 o 
  -8   0  10       73.28       80.09     14.66 o 
  -7   0  10       82.18       92.29      7.46 o 
  -6   0  10       90.68       90.02      5.97 o 
  -5   0  10       43.20       47.29      8.04 o 
  -4   0  10      210.07      210.32      8.19 o 
  -3   0  10      308.66      307.93     10.54 o 
  -2   0  10      103.23       99.30      7.53 o 
  -1   0  10       74.63       72.30      3.67 o 
   0   0  10       31.91       38.59      4.22 o 
   1   0  10       18.92       25.79      6.53 o 
   2   0  10        0.49        3.78      3.91 o 
   3   0  10        0.65        3.52      2.92 o 
  -8   1  10       87.24       92.23      6.88 o 
  -7   1  10       80.69       93.59      6.29 o 
  -6   1  10       40.55       48.66      5.84 o 
  -5   1  10       85.92       82.85      7.51 o 
  -4   1  10      112.72       96.28      5.77 o 
  -3   1  10      147.63      150.92     10.32 o 
  -2   1  10        6.87        9.77      6.36 o 
  -1   1  10        1.28        8.40      8.65 o 
   0   1  10        0.61       -1.94      2.61 o 
   1   1  10        0.56       -0.36      3.21 o 
   2   1  10       30.21       24.51      5.95 o 
   3   1  10       10.99       23.36      6.12 o 
  -8   2  10        5.65        6.08      3.88 o 
  -7   2  10      117.85      128.11     11.34 o 
  -6   2  10       50.83       49.06      6.01 o 
  -5   2  10       50.90       55.40      5.56 o 
  -4   2  10       68.69       73.83      5.90 o 
  -3   2  10       72.60       80.13      5.60 o 
  -2   2  10       27.46       26.50      3.62 o 
  -1   2  10       12.03       14.20      5.85 o 
   0   2  10       14.02       13.97      3.19 o 
   1   2  10       80.89       71.80      8.18 o 
   2   2  10       61.45       62.36      8.14 o 
  -7   3  10       40.00       36.35      6.72 o 
  -6   3  10       66.57       65.18      6.34 o 
  -5   3  10       34.59       33.98      4.48 o 
  -4   3  10      190.86      174.40      8.50 o 
  -3   3  10      137.53      131.98      9.01 o 
  -2   3  10       17.17       23.57      3.81 o 
  -1   3  10        4.52        4.65      3.03 o 
   0   3  10       12.99       11.05      3.20 o 
   1   3  10       37.31       33.37      6.44 o 
  -6   4  10       18.64       19.53      4.33 o 
  -5   4  10       47.35       51.77      5.33 o 
  -4   4  10       46.37       53.06      5.82 o 
  -3   4  10      100.57      101.47      7.46 o 
  -2   4  10       32.92       42.42      9.58 o 
  -1   4  10        2.53        5.36      4.48 o 
   0   4  10        2.58        2.33      3.87 o 
  -3   5  10       43.12       36.34      4.93 o 
  -3  -7  11       30.97       34.27      4.30 o 
  -2  -7  11       45.34       49.96     12.08 o 
  -5  -6  11        9.49       17.82      4.04 o 
  -4  -6  11       14.91       17.71      3.64 o 
  -3  -6  11       24.72       23.48      4.61 o 
  -2  -6  11       61.41       48.63      4.65 o 
  -1  -6  11       51.61       44.31      6.86 o 
  -6  -5  11        3.44       -0.13      2.28 o 
  -5  -5  11       28.50       33.98      6.79 o 
  -4  -5  11       41.56       34.08      4.05 o 
  -3  -5  11       15.89       16.63      3.44 o 
  -2  -5  11       22.59       21.93      3.36 o 
  -1  -5  11       58.73       56.89      5.29 o 
   0  -5  11       39.52       41.55      6.36 o 
   1  -5  11       16.67       15.85      5.34 o 
  -7  -4  11       26.83       19.79      5.53 o 
  -6  -4  11       47.57       46.82      4.50 o 
  -5  -4  11       38.75       44.44      4.27 o 
  -4  -4  11       49.33       41.83      5.12 o 
  -3  -4  11       37.88       35.08      5.41 o 
  -2  -4  11       10.17       16.95      3.74 o 
  -1  -4  11       42.19       48.60      3.46 o 
   0  -4  11       55.47       58.50      7.60 o 
   1  -4  11       26.34       29.94      4.88 o 
   2  -4  11       29.43       35.37      4.83 o 
  -7  -3  11       62.90       69.88      9.56 o 
  -6  -3  11       59.21       54.69      7.27 o 
  -5  -3  11       39.61       33.84      3.86 o 
  -4  -3  11       26.84       22.37      3.06 o 
  -3  -3  11       29.38       29.70      2.69 o 
  -2  -3  11       18.18       18.45      2.54 o 
  -1  -3  11       22.72       19.00      3.10 o 
   0  -3  11      136.66      131.02      6.98 o 
   1  -3  11       82.02       74.25      6.44 o 
   2  -3  11       11.85       19.15      3.70 o 
  -7  -2  11       27.97       36.94      6.40 o 
  -6  -2  11       32.37       37.79      6.48 o 
  -5  -2  11       22.32       18.44      3.19 o 
  -4  -2  11       22.54       28.32      3.46 o 
  -3  -2  11       36.20       35.48      3.83 o 
  -2  -2  11       72.52       72.36      4.94 o 
  -1  -2  11       88.99       89.84      6.15 o 
   0  -2  11       63.69       63.24      5.00 o 
   1  -2  11       47.17       49.90      6.36 o 
   2  -2  11        3.19        2.81      2.56 o 
  -7  -1  11        8.20       16.34      5.38 o 
  -6  -1  11        3.66        6.20      3.64 o 
  -5  -1  11       15.07       12.20      4.71 o 
  -4  -1  11       64.24       65.64      4.72 o 
  -3  -1  11      109.45      117.36      6.33 o 
  -2  -1  11       38.84       45.46      4.12 o 
  -1  -1  11       10.07       10.58      5.75 o 
   0  -1  11       29.06      219.36     13.09 o 
   1  -1  11       83.60       82.47      5.61 o 
   2  -1  11       19.41       10.88      5.27 o 
  -7   0  11        4.14        7.61      5.93 o 
  -6   0  11        4.59        4.46      2.76 o 
  -5   0  11       42.82       43.53      7.32 o 
  -4   0  11       75.56       68.89      5.12 o 
  -3   0  11       60.07       42.88      4.39 o 
  -2   0  11       41.63       38.34      4.92 o 
  -1   0  11       82.33       86.22      5.71 o 
   0   0  11      163.47      166.35     13.47 o 
   1   0  11       52.96       48.08      7.27 o 
  -7   1  11       30.14       29.54      4.25 o 
  -6   1  11       80.04       77.44      6.25 o 
  -5   1  11       75.56       77.95      5.95 o 
  -4   1  11       45.49       44.24      4.90 o 
  -3   1  11       30.16       27.25      3.94 o 
  -2   1  11      204.37      208.52     10.15 o 
  -1   1  11      158.69      166.74     10.45 o 
   0   1  11       16.74       20.21      6.52 o 
   1   1  11        3.32        4.93      4.38 o 
  -6   2  11      103.35      100.45      7.65 o 
  -5   2  11       40.48       40.21      4.89 o 
  -4   2  11       26.57       29.86      4.43 o 
  -3   2  11       46.52       36.46     10.24 o 
  -2   2  11       28.00       28.90      6.31 o 
  -1   2  11       47.70       47.48      6.38 o 
   0   2  11        1.17        3.91      5.17 o 
  -5   3  11       75.34       67.78      6.44 o 
  -4   3  11       26.56       35.25      4.95 o 
  -3   3  11       35.79       34.88      5.91 o 
  -2   3  11       35.10       42.18      4.80 o 
  -1   3  11       22.98       34.77      9.93 o 
  -4  -5  12       12.16       12.02      4.65 o 
  -3  -5  12        6.65        8.51      3.36 o 
  -2  -5  12       16.34       16.38      3.47 o 
  -5  -4  12        0.35        7.25      4.48 o 
  -4  -4  12       13.58       11.14      4.85 o 
  -3  -4  12       34.03       29.12      7.98 o 
  -2  -4  12       36.75       37.01      4.96 o 
  -1  -4  12       36.94       52.26      6.59 o 
  -6  -3  12       37.86       52.48      7.44 o 
  -5  -3  12       59.43       63.49      8.10 o 
  -4  -3  12       45.99       47.71      8.59 o 
  -3  -3  12       41.59       52.24      7.10 o 
  -2  -3  12        8.15        2.59      4.21 o 
  -1  -3  12       13.22        6.14      4.55 o 
   0  -3  12       21.13       20.02      5.04 o 
  -6  -2  12       63.44       55.88      8.03 o 
  -5  -2  12       94.05      104.61     10.09 o 
  -4  -2  12       25.52       17.02      5.44 o 
  -3  -2  12       15.07        9.70      3.21 o 
  -2  -2  12       20.35       21.90      3.62 o 
  -1  -2  12        8.31       13.48      4.65 o 
   0  -2  12       17.59       12.48      4.82 o 
  -6  -1  12       15.97       16.75      5.78 o 
  -5  -1  12       15.13        2.13      4.99 o 
  -4  -1  12       28.50       27.08      4.81 o 
  -3  -1  12       34.97       37.15      4.38 o 
  -2  -1  12       27.30       22.38      4.18 o 
  -1  -1  12        5.13        5.93      4.12 o 
   0  -1  12       21.52       29.78      6.23 o 
  -5   0  12        1.85        0.97      2.48 o 
  -4   0  12        5.97        2.93      3.57 o 
  -3   0  12       16.76       14.21      6.41 o 
  -2   0  12       50.46       57.50      5.28 o 
  -1   0  12       43.59       46.50      7.33 o 
  -5   1  12        7.98       10.14      3.95 o 
  -4   1  12        4.24       11.29      7.75 o 
  -3   1  12       33.89       34.35      8.70 o 
  -2   1  12       53.94       60.54      5.70 o 
                                                 
